# Supplementary material for: A conformation-locking inhibitor of SLC15A4 with TASL proteostatic anti-inflammatory activity
Source: Nat Commun. 2023 Oct 20;14:6626. doi: 10.1038/s41467-023-42070-3 (PMC10589233; doi:10.1038/s41467-023-42070-3)
Supplement: Supplementary file 4 — Source Data [file 41467_2023_42070_MOESM4_ESM.xlsx]

## Sheet: Figure 1g
Figure 1g
		GFP/mCherry ratio
siRNA mock		3.71993	3.8235	3.79208	3.79736	3.76365	3.80159	3.75908	3.78913
siRNA SLC15A4		2.25151	2.33577	2.22574	2.40041	2.21361	2.29264	2.19267	2.16313

## Sheet: Figure 1j
Figure 1j
Compound	POC Ratio Norm
DMSO	100
C1	83.0171
C2	82.902
C3	74.9769
C4	79.7594
C5	82.7217
C6	80.7216
C7	81.9277
C8	76.1611
C9	84.4319
C10	82.8268
C11	82.1349
C12	83.6058

## Sheet: Figure 2a
Figure 2a
Nuclear/cytoplasmic ratio (IRF5)															Nuclear/cytoplasmic ratio (p65)
DMSO	DMSO + R848	C1 + R848	C2 + R848	C3 + R848	C4 + R848	C5 + R848	C6 + R848	C7 + R848	C8 + R848	C9 + R848	C10 + R848	C11 + R848	C12 + R848		DMSO	DMSO + R848	C1 + R848	C2 + R848	C3 + R848	C4 + R848	C5 + R848	C6 + R848	C7 + R848	C8 + R848	C9 + R848	C10 + R848	C11 + R848	C12 + R848
0.559132	1.86257	0.686515	0.999721	1.04927	0.832062	0.499254	1.09761	1.52694	0.535772	1.07375	0.957068	1.42213	0.741441		0.673419	1.23307	0.792747	0.920808	1.15474	0.857858	0.777554	1.07818	1.46377	0.707166	0.67632	0.672804	1.28696	0.726912
0.663409	1.47847	1.2912	0.856767	0.532499	0.533839	0.574522	1.10214	0.666265	0.607631	0.897453	0.890673	1.04094	1.49329		0.573375	1.17858	1.09459	0.961702	0.647	0.70298	0.738952	0.753474	0.612011	0.814644	1.10843	0.982766	1.15901	0.818747
0.593528	0.759943	1.43947	1.40115	1.78217	0.803014	0.736847	0.70173	1.73036	1.06417	0.711132	0.930166	0.889755	1.34389		0.577149	0.890629	0.693225	1.20972	1.45095	1.36824	1.13403	0.781717	1.19979	0.981384	1.12613	0.796605	1.41769	1.35947
0.817464	1.27774	0.865039	0.612724	0.993839	0.790691	1.29822	1.28808	0.923952	0.882053	0.715153	0.642218	0.486273	0.836394		0.631095	0.998706	0.782117	0.664087	0.630766	0.831807	1.22865	0.715046	0.85128	1.07343	1.05383	0.68809	0.682662	0.762987
0.766275	1.30911	0.810822	1.1943	1.12443	1.06839	0.424456	1.28947	1.69372	0.423178	1.79957	0.553557	0.646068	0.83482		0.665262	1.34962	1.05378	0.913656	0.833928	0.69443	0.63052	0.876711	1.6092	0.774004	1.34799	0.831547	0.599649	0.922785
0.633677	1.54386	1.7954	0.724378	1.52332	0.749319	0.649779	0.946824	1.27068	1.14054	0.448468	0.564167	1.28286	1.82344		0.634123	1.01484	1.04553	0.676446	1.11987	0.833706	0.819524	0.760391	1.33431	1.08775	0.786769	0.588181	1.12262	1.20281
0.535021	1.07425	1.39026	0.522451	0.478743	1.02293	0.98327	1.20194	0.414248	1.48952	0.588197	0.577534	1.27458	1.42868		0.500646	0.823757	1.30286	0.585984	0.891365	0.914977	0.95414	0.910573	0.79043	1.1869	0.709738	0.805327	1.12924	1.10987
0.781264	1.81274	0.793128	0.562516	1.08927	0.6982	0.612485	0.670528	0.926912	0.669335	0.808394	0.584927	0.727142	1.43907		0.623669	1.37577	0.804878	0.701351	0.855576	0.813604	0.867963	0.655991	0.900312	0.774673	0.911042	0.695017	0.78106	0.781918
0.57534	1.23868	0.940748	0.956271	0.675269	0.937802	0.93067	1.05859	1.4342	0.554145	0.666824	0.722638	1.72208	1.40349		0.508124	0.924038	0.953982	0.746881	0.787479	0.876828	1.02391	1.05937	2.33324	0.642344	0.786399	0.793152	1.10361	0.871354
0.481431	1.24602	1.63119	0.691468	1.00433	1.48114	0.581169	0.734392	1.24638	0.543507	0.96923	0.440836	1.19836	0.75245		0.549291	0.92146	0.827193	1.04587	1.10282	0.905229	0.78865	0.879149	1.30288	0.763016	1.35664	0.66168	0.983561	0.785486
0.585826	0.888771	1.03409	0.597602	1.77363	0.756159	0.807142	0.823849	1.70906	1.06301	1.43817	0.71431	1.62745	1.52695		0.517984	0.977723	0.82938	0.767234	0.835881	0.667752	1.04905	0.732987	1.46913	1.065	1.32984	0.753212	0.914822	0.825942
0.539016	0.632623	0.940707	0.580884	1.06746	0.553652	0.522552	1.19805	0.804533	0.530106	1.65262	0.542125	1.61596	1.08808		0.497062	0.747188	1.03025	0.851608	0.924218	0.921668	0.602861	0.987244	1.04377	0.80797	1.43336	0.53113	1.21676	0.995086
0.654905	0.903962	0.861446	1.07911	0.955647	0.564385	0.851001	1.12968	0.565593	0.507773	0.924931	0.865057	1.51329	0.858415		0.65704	0.808853	0.96409	1.11313	0.803687	0.642239	0.842128	1.26621	0.440965	0.697611	1.06589	0.731214	0.816836	0.676346
0.44702	1.35867	1.27206	0.825136	0.614043	1.46801	0.99235	0.778944	0.854313	0.958104	2.08481	0.453162	1.20837	1.84312		0.569168	0.971015	1.10633	0.865855	0.78108	1.13697	0.955356	0.699927	0.892304	0.965763	1.87742	0.601514	1.12537	0.859684
0.496531	0.840234	1.08261	1.0572	1.06343	1.00497	1.58418	0.633512	1.80824	0.77411	1.11776	0.812274	1.22632	1.24334		0.548576	0.669183	1.14825	0.949871	0.72709	0.972008	1.17809	0.715812	1.49037	1.02222	1.10231	0.84746	0.998346	1.01738
0.456573	0.955316	0.573339	0.47366	1.25868	0.851298	0.545755	0.433285	1.77154	0.502417	0.676344	0.599429	1.35082	0.720643		0.448823	0.78604	0.779809	0.65234	1.03319	0.872987	0.628765	0.455503	1.14788	0.651099	1.08818	0.709618	0.959768	0.722737
0.597662	1.45856	0.583656	1.00545	1.3859	0.653188	0.517129	1.36634	1.40236	0.696203	0.657854	1.03833	0.643222	0.234225		0.60252	1.00114	0.566767	0.830956	1.43043	1.23432	0.802174	1.05704	1.32124	0.883149	0.797105	1.08752	0.788722	0.524613
0.623492	1.24012	0.650786	1.04779	1.3708	1.35659	0.616082	0.811428	1.34308	0.520901	1.08997	0.616433	1.47975	0.414792		0.593079	1.21641	0.603905	0.83283	0.890533	1.22455	0.776899	0.814607	1.12097	0.693449	1.03348	0.628424	1.28088	0.417562
0.58494	0.679578	0.436317	1.00086	1.131	1.05942	0.614204	1.58626	1.18236	0.76457	1.16773	0.480587	0.779096	1.49973		0.563529	0.887746	0.601329	0.9002	0.971655	1.10873	0.735206	1.12715	0.982672	0.874384	0.92819	0.516836	0.746801	1.08596
0.578332	1.7373	1.02669	1.26309	1.38423	0.541086	0.599367	1.72367	0.762932	0.429333	1.26893	1.73661	2.29193	0.74949		0.487096	1.3442	1.05689	0.931496	0.751365	0.6839	1.03741	1.22985	0.953107	0.731452	1.46313	1.99483	1.23313	0.740003
0.572862	1.58939	1.77135	0.63875	1.52978	0.614146	1.13535	1.5899	2.1844	0.513884	1.62741	0.648527	1.66024	0.954934		0.525083	0.768381	0.949979	0.665406	1.07086	0.789917	0.981002	0.827496	2.13874	0.766683	1.49712	0.97375	1.45057	0.6935
0.718863	0.771818	1.43681	1.34651	0.675557	1.26991	0.678146	0.760984	0.737667	0.774685	0.72798	0.469134	1.77766	1.695		0.539816	0.900356	0.744197	0.956254	0.861568	1.0572	0.972376	0.652778	0.551378	0.869686	1.04697	0.497575	0.891414	1.03321
0.478516	1.76333	0.61355	1.10266	0.745436	0.741021	0.701579	0.877323	1.26095	0.475291	1.12761	0.766483	0.596361	0.549528		0.53594	1.58247	0.72013	0.779876	0.728879	0.925264	0.841429	0.713873	0.995807	0.636408	0.718681	0.703749	0.587245	0.631666
0.588743	1.32029	0.861654	1.35176	1.26976	0.817966	0.94397	1.73765	1.1161	0.568655	1.21761	1.51652	0.681929	1.01116		0.589008	1.10684	0.733135	0.910397	1.12992	0.917612	0.760023	1.23894	1.12387	0.796281	1.52822	1.40625	0.874229	0.679926
0.75871	1.68254	0.894805	0.58877	0.798467	0.488794	0.327317	1.04772	1.23472	0.468565	0.369857	0.713573	0.746219	1.24333		0.738667	1.14018	0.875587	1.00902	1.00054	0.601245	0.52889	0.630512	0.870662	0.791026	0.557396	0.693079	0.679409	1.12043
0.639826	1.35593	0.500278	0.821366	0.561298	1.14732	0.410917	0.913274	1.27231	0.680483	0.81975	1.31865	0.674124	1.33538		0.567239	0.755911	0.595088	0.797747	0.70253	1.5039	0.538045	1.0214	0.79093	0.904277	1.06105	1.27015	0.538263	1.25656
0.651686	1.825	1.70052	0.910867	1.00911	0.617204	0.684702	0.730659	0.73748	0.874979	0.997057	1.15113	1.83533	1.47354		0.717423	1.0281	1.12732	0.968091	1.32288	0.687693	0.970592	0.730391	0.691731	0.981944	1.40859	1.033	0.788124	0.738449
0.763239	2.19121	1.47058	0.74251	0.675219	0.803525	0.654313	1.27625	1.01976	0.64974	0.699917	0.785742	0.700184	1.30338		0.762048	1.25659	0.721416	0.879158	0.764975	0.932557	1.00478	1.04814	1.16338	0.899505	0.841689	1.10933	0.871428	0.899752
0.657338	1.75735	1.28322	0.450274	0.598872	0.935115	0.585725	1.60081	1.01198	0.540553	1.84522	0.419572	2.46169	1.56257		0.650122	1.01372	0.828908	0.507399	0.858246	1.11265	0.887531	0.900697	1.15131	0.937273	1.34215	0.444413	1.49531	1.61108
0.764496	2.02091	1.38618	0.782335	0.63116	0.897231	0.656219	0.772441	2.0998	1.18807	0.993445	1.30534	0.857943	1.33428		0.657118	1.36485	1.07119	0.72229	0.828705	1.08339	1.11845	0.696446	1.4515	0.88491	0.670615	0.969153	0.866234	1.26739
0.632779	1.13524	0.916396	0.610074	0.568018	0.51873	0.676151	0.775331	1.9926	0.65513	0.574053	0.524287	1.14873	1.12306		0.610983	1.11967	0.796548	0.68011	0.87044	0.635477	1.41547	0.71249	1.34585	0.989363	0.745557	0.744508	1.13213	0.761838
0.628921	1.65657	1.74924	1.04761	0.687194	1.58558	0.751906	0.835555	2.14298	0.578179	1.60787	1.02233	1.22187	1.23213		0.558011	0.688683	1.33341	0.856163	0.868143	0.861341	1.01282	0.833088	1.43049	0.828115	0.917862	1.07363	1.05587	0.666507
0.493603	1.75412	0.980378	1.50499	0.826488	0.680427	0.767475	1.03477	1.15825	1.33465	0.413052	0.715807	1.89534	1.73832		0.602904	1.0222	1.10084	0.987774	1.15901	0.702436	0.960571	1.14215	0.417597	1.21247	0.693553	0.78921	0.949818	0.811183
0.626503	1.79865	0.73816	0.723821	1.15729	1.70372	0.990037	2.16667	2.41813	0.730096	1.27639	0.722519	2.50832	0.487313		0.617793	1.12154	0.935053	0.943623	0.930757	1.05214	0.717041	1.46724	1.66683	0.914247	1.10559	0.65718	1.44258	0.427641
0.608266	1.54355	0.874323	0.662268	0.708053	0.797044	0.710369	1.13814	2.06852	0.773693	0.431985	1.1369	0.671472	0.53147		0.612469	0.871469	0.72769	0.895823	1.1158	0.821426	0.812872	0.845964	0.945085	1.14245	0.761813	0.79689	0.765008	0.864239
0.535574	0.676852	0.624991	0.531231	1.57408	0.556534	0.601438	1.17488	1.19399	1.08541	0.65476	0.563057	1.92108	0.911844		0.5333	0.991398	0.766899	0.698013	0.917789	0.902091	1.49637	0.839137	1.29371	0.99659	1.03707	0.716357	0.789324	1.26974
0.751019	0.960414	0.668957	0.552361	0.392701	1.42355	0.554062	0.747744	1.3083	0.561425	1.32024	0.823783	1.15838	0.265734		0.762035	0.76128	0.800232	0.75354	0.755542	1.04289	0.767568	0.710132	0.901321	0.648187	0.770735	0.580895	0.571058	0.327803
0.748627	1.47863	1.57538	0.594844	0.734914	0.611556	0.57246	1.00803	0.842048	0.478017	0.741642	0.624159	0.915227	1.117		0.654991	1.2078	0.779795	0.775811	0.722454	0.762889	0.802868	1.00282	1.56935	0.681749	0.840086	0.812977	0.989785	1.14721
0.595297	1.14456	1.2206	0.539273	0.553284	0.692352	0.714801	0.794203	1.13533	0.605406	0.695534	0.888535	1.50708	2.10144		0.51043	1.17241	0.900973	0.684849	0.866255	0.779325	0.809013	1.01174	1.42072	0.965735	0.736169	1.24265	0.850742	1.30706
0.563841	1.61513	0.897035	0.639577	0.961455	1.26493	0.602477	0.875431	2.00322	0.655961	0.531025	0.374091	2.36736	0.626199		0.609716	1.33775	0.896987	1.03883	1.00222	0.912488	0.77565	0.84125	1.85707	0.724784	0.963619	0.545094	1.08344	0.722864
0.571479	1.56101	1.24606	1.53504	0.612362	1.64534	0.603239	1.06544	1.56586	0.559764	0.347335	0.767982	1.69756	1.09839		0.448678	1.2589	0.694753	1.42353	0.864736	1.61223	1.06417	0.793683	0.986917	0.810861	0.625475	0.89115	0.8633	0.66456
0.602801	0.822284	1.32801	0.756057	0.819053	1.19653	0.52888	1.39952	0.891345	0.789282	1.17313	0.472007	0.685927	1.67329		0.62566	1.15226	1.06717	0.929101	1.00526	1.04363	0.664462	0.911024	0.868386	1.08301	1.42061	0.519796	0.822777	0.877039
0.897903	0.919502	0.727128	0.677734	1.05544	0.690981	0.672589	0.915136	1.60265	1.46959	0.593693	0.524907	0.783114	1.0941		0.845508	0.800327	0.855789	0.878411	1.19604	0.885933	0.857921	0.74354	1.08626	1.042	0.847571	0.509156	0.895474	0.903149
0.617515	1.74015	1.47641	0.521086	0.717414	1.92202	0.622552	1.36891	1.37823	0.543886	1.26743	0.999541	0.86696	1.23817		0.580161	1.10916	0.797175	0.659438	0.964597	1.28917	0.582878	0.896012	1.51833	0.921217	1.25838	0.876142	1.01277	1.02542
0.640569	0.88688	1.62835	0.87809	0.8491	0.57515	0.523534	0.920171	1.79682	0.562024	1.2019	0.552762	1.43778	0.504711		0.568963	0.886789	1.06977	0.792286	0.892801	0.771552	0.822221	1.03357	1.02302	0.914019	1.25579	0.644089	0.881709	0.715498
0.627041	1.44552	1.17679	0.996809	0.92662	0.447463	0.645869	0.907625	1.91789	0.646734	0.668267	0.394809	1.90996	1.38902		0.62002	1.42646	0.815138	1.09355	1.32201	0.777878	0.823301	0.894778	1.29504	0.8845	0.842538	0.541967	0.978949	1.55821
0.696879	0.66498	1.09247	0.876218	1.73283	0.895468	0.574831	0.698629	0.727679	0.665943	0.579758	1.52789	2.0695	1.83277		0.624594	1.02986	1.09852	1.01455	0.812014	0.719062	0.651138	0.690678	0.699404	0.711651	0.80418	0.940682	1.60105	1.04451
0.551434	0.711429	0.844834	1.29768	0.705657	0.710454	0.528747	0.868389	2.4521	0.972521	1.63839	1.13532	1.17701	0.667129		0.585981	0.909407	1.33877	0.956028	0.883987	0.699614	0.764272	0.583901	1.41887	0.92931	0.972051	0.728232	1.00831	0.892306
0.562904	1.3356	0.785866	0.470103	1.31164	0.741339	2.06946	0.789814	1.64981	0.588193	1.39196	0.500785	0.72503	0.721635		0.623862	1.02301	0.987077	0.71911	1.12329	0.81484	1.45411	0.783711	1.69975	0.801844	1.39688	0.475385	0.915359	0.567107
0.657923	1.31151	1.22491	0.644502	1.79403	0.676637	0.568558	1.68262	2.39083	1.15899	1.21778	0.709403	1.44414	0.494368		0.629701	1.14844	0.923164	0.672886	1.10789	0.895122	0.721803	1.34972	1.12869	1.09824	0.833455	0.826917	1.04056	0.681922
0.840617	1.31972	0.74462	0.623709	0.484786	0.456202	0.648319	0.558004	0.851028	0.454638	1.1525	1.21613	1.35322	1.52043		0.85803	0.930299	0.81778	0.829187	0.638855	0.741343	0.968656	0.465679	0.810497	0.687552	1.01223	1.27238	1.06161	1.28141
0.635194	0.800035	0.684121	0.537019	0.664312	1.49234	0.655538	1.30228	0.682068	0.490149	1.00391	0.569544	1.02993	1.93377		0.662834	0.936714	0.855642	0.725904	0.693289	1.0267	0.673943	1.35223	0.875922	0.676899	1.19637	0.555208	0.874025	0.973302
0.837456	1.34653	1.04692	0.962864	1.00193	0.719409	0.655021	0.89456	1.37828	0.640818	1.33105	0.535331	0.698103	1.77944		0.72867	1.15365	0.783069	0.676922	0.934023	0.911786	0.775552	0.925746	1.01578	0.948657	1.40975	0.664649	0.879894	0.932979
0.831182	1.17078	0.70029	0.738583	1.00591	1.08187	0.689971	1.31	2.19349	0.840041	1.59024	1.19244	1.93833	1.1959		0.712999	0.963704	0.693959	0.861768	0.662013	1.22899	1.28251	1.08404	1.5391	1.06581	1.51365	0.620063	0.704286	0.981954
0.695618	1.83889	1.28483	0.841615	0.580815	0.625592	1.00135	1.19393	2.23403	0.655806	0.588345	0.576943	1.16835	1.23838		0.722388	0.743829	1.30915	1.00035	1.13294	0.761333	1.36323	1.18029	1.9017	0.767439	0.959527	0.736206	0.991752	1.16686
0.594726	1.71602	1.32065	1.00895	1.31663	1.6256	0.729823	1.21477	2.3123	1.35485	1.73893	0.699072	1.37662	1.84197		0.569519	1.36671	0.993233	1.11708	0.988187	1.22101	0.643998	0.99088	2.27287	1.12808	1.55075	0.984421	1.12805	0.597391
0.628819	0.751519	0.631975	1.26424	1.52733	0.779815	1.16161	0.868721	0.608016	0.505626	1.68461	1.11518	0.866234	1.25008		0.567307	1.1024	0.798362	1.29686	0.71014	0.836485	0.85107	0.849018	0.551724	0.821583	1.38739	0.985053	0.905501	0.741354
0.739765	1.17454	1.47191	0.691101	0.638283	0.570452	0.732809	0.733783	1.49394	0.624986	0.71229	1.46714	0.58559	1.72443		0.80784	0.76902	0.823536	0.788887	0.913434	0.867099	1.07403	0.827575	1.31396	0.978631	1.14829	0.906242	0.677714	1.09856
0.584735	1.13615	1.62585	1.86465	1.16879	1.08147	0.458733	1.50567	0.864011	0.58917	0.428482	0.629679	0.561233	1.29497		0.68457	0.887093	0.962831	1.1923	1.37053	1.09128	0.626155	0.730822	0.990433	0.807758	0.745687	0.729615	0.73287	1.07453
0.687773	1.76744	0.512842	0.550321	0.801243	0.709916	0.693434	0.6008	1.20839	0.94121	0.984143	0.59076	1.77026	1.40143		0.650164	1.23234	0.597606	0.819124	0.81286	0.709524	0.493135	0.793903	1.22228	0.685266	1.45927	0.582441	0.997238	1.23842
0.624509	1.74967	1.65406	1.54074	0.489355	1.0722	0.733054	0.596351	1.06123	0.654554	1.46624	0.858963	0.87837	1.9265		0.792735	1.15641	1.25789	1.13166	0.734821	0.970307	1.07509	0.850927	0.803773	1.11557	1.35682	0.712927	0.902251	1.21107
0.570444	2.07859	1.01195	0.62679	1.20497	0.627041	1.03037	1.53679	0.420551	1.69136	0.46366	0.626899	1.54584	1.6109		0.581639	1.34198	0.635461	0.744475	1.50522	0.870411	0.957441	1.09079	0.977271	1.36911	0.803498	0.703297	1.22575	0.703634
0.646112	1.9172	1.29489	0.53288	1.05983	0.487584	0.927438	0.871315	0.92349	0.599271	1.70752	1.00506	0.688686	0.872363		0.657976	1.27086	1.15284	0.694502	1.18068	0.696616	1.08729	1.06394	0.869375	1.11926	1.0685	0.747858	0.76442	0.691527
0.865102	0.713465	0.695606	0.629279	0.916604	1.26948	0.743132	0.521986	1.6863	0.675903	1.40892	0.72152	0.620925	1.03926		0.648493	0.901764	0.856605	0.794347	0.939094	1.07745	0.927565	0.845088	0.895932	1.03734	1.3324	0.842879	0.778203	1.0172
0.971516	1.61999	0.809498	0.839837	1.35058	0.895117	0.531917	0.424276	1.91057	0.86036	1.31172	0.488337	0.758413	1.31299		0.816089	0.892885	0.900975	1.00554	1.58713	0.795926	0.675172	0.612097	1.7422	0.974349	0.842356	0.522038	0.740809	0.722806
0.91677	0.958676	0.806059	0.794366	0.592864	0.959713	0.731811	1.13761	3.03602	0.710883	0.944981	0.562748	1.12103	1.47513		0.684088	1.12362	0.767931	0.775449	0.846599	0.948315	1.22658	1.28961	2.84308	0.849439	0.928418	0.550985	1.04767	0.672291
0.670863	1.19616	0.808839	1.112	0.583463	0.50148	1.15525	1.56324	1.4832	1.35785	1.2566	0.663132	0.638642	0.892239		0.643739	1.24736	0.895073	0.791707	0.797285	0.615023	1.06808	1.26649	1.06573	0.972952	0.854625	0.881067	0.558051	0.812514
0.730589	0.590888	1.37858	0.865447	0.853243	0.777527	0.799719	0.820335	1.61231	0.642347	0.625244	0.702515	0.779188	0.807591		0.701461	0.790766	1.02292	1.07786	0.827243	0.777115	1.31582	0.697597	1.32569	0.788996	1.4086	0.830129	0.756057	0.887135
0.560433	0.69944	1.61944	0.748595	0.726165	0.670508	0.67629	1.08982	1.15975	0.647519	1.3141	0.747879	0.938131	1.09497		0.665898	1.15444	0.917575	1.05572	0.824576	0.768712	0.91511	0.894569	1.11321	1.02366	1.0558	0.812524	1.14074	1.0271
0.598315	1.58847	1.40903	1.25479	0.962395	0.754175	1.19041	0.99388	0.785726	0.85123	1.85688	1.02225	1.07868	1.51366		0.506875	1.37968	0.948875	0.912868	1.23043	0.962799	1.21171	0.886711	0.893802	0.989202	1.3546	1.16642	0.752651	1.14232
0.751977	0.625509	0.601285	0.742259	0.625224	1.32434	0.718703	2.07633	1.27857	0.59006	1.94072	0.734224	1.48125	0.685924		0.719593	0.965894	0.803714	0.804432	0.794698	1.02095	0.89328	1.22742	1.14862	0.859452	0.870093	0.854132	1.16269	0.604732
0.736547	1.53676	1.07918	1.6195	1.66103	1.39993	0.530953	0.970487	1.15404	0.500472	0.878029	1.4922	1.726	1.45562		0.78305	0.82657	0.596173	1.03915	1.20431	0.875406	0.805693	0.927614	0.743209	0.952723	0.946247	1.19466	0.941984	1.22792
0.689051	1.264	0.474745	0.960033	1.30869	1.61331	0.80499	1.4383	1.06042	1.2562	1.86901	0.521098	1.34502	1.37875		0.646546	1.13756	0.607541	0.711968	1.35745	1.12657	1.28387	0.784435	1.00173	1.06917	1.27219	0.700541	0.792026	1.19455
0.508616	1.65769	0.703335	0.440496	1.16058	0.935418	0.722436	1.54422	1.20306	1.0217	1.42337	0.457148	0.895359	0.941314		0.601363	0.866192	0.698912	0.605816	1.27518	0.912371	0.80101	0.692503	1.17926	0.938985	1.10274	0.565416	0.844695	0.545898
0.664902	0.679158	1.04886	0.963032	1.06822	0.65909	0.900259	1.12646	0.767638	0.384197	1.43082	0.629422	1.11115	1.66646		0.563785	1.1018	0.578566	0.787823	0.803729	0.706124	1.35695	1.11605	1.2451	0.671403	0.815585	0.811119	0.895742	1.02062
0.603932	1.76499	0.782308	0.533741	1.22563	0.698489	0.812556	0.829605	0.739535	0.83793	1.243	0.433993	1.77701	1.48055		0.583958	1.1824	0.73487	0.849356	0.84433	0.82148	1.17052	0.743252	0.758823	1.15058	1.23875	0.430225	0.93859	0.89288
0.578241	0.910193	1.87448	0.907383	1.07448	0.712308	0.545686	1.16366	0.478221	0.5333	0.643505	2.182	1.83105	1.46268		0.638235	1.08499	1.08255	1.09802	0.811913	0.833333	0.752375	1.42325	0.696088	0.856004	0.77227	1.16043	1.39984	0.863796
0.792178	2.25133	0.811101	1.28983	0.844346	1.66527	0.651262	1.45536	1.14063	0.812381	0.666547	0.72699	1.03164	0.552364		0.729555	1.42237	0.999472	1.31831	1.01864	1.3258	0.863363	1.24667	1.14513	0.934173	1.331	0.786392	1.03584	0.597056
0.806298	1.61672	1.44025	1.66595	1.27669	1.16216	0.577273	0.694497	1.31279	0.517285	0.435226	1.60572	0.905669	1.29936		0.81602	0.82982	1.06189	1.39282	1.1021	1.03557	0.604056	0.827314	1.32886	0.74038	0.644165	1.12033	0.803166	1.01111
1.0053	0.719299	1.03955	0.532696	0.618385	0.998878	0.762755	1.56428	1.1931	0.602349	0.854946	0.436054	2.05458	1.54712		1.00722	0.887036	1.00624	0.689978	0.729503	1.12619	1.11124	1.09673	1.71881	0.979736	1.024	0.695799	1.67062	0.752565
1.15083	1.59209	0.878387	0.766907	1.85909	0.906738	1.27893	1.28804	1.30701	0.456249	1.24676	1.13101	1.24635	1.4526		0.820369	0.761731	0.776429	0.936286	2.94961	0.819932	0.903936	0.72069	1.05702	0.714016	1.27671	0.959734	1.01303	1.01972
0.941895	2.00657	1.39933	0.755785	0.611235	1.40632	0.459258	1.3303	0.838422	0.629681	1.70745	1.63576	1.52356	0.273173		0.833138	1.44014	0.89829	0.866602	0.883212	1.27555	0.511229	0.917653	0.82524	1	1.72037	1.10983	0.924623	0.534313
0.592977	1.92408	0.526965	0.797008	0.962559	1.44181	1.57279	0.712807	2.20691	0.983741	0.515068	1.42357	1.44209	0.572377		0.636124	1.18561	0.752483	1.00596	1.11809	1.23389	1.59662	0.678922	1.91761	1.03728	0.724085	1.07568	1.45553	0.625845
0.743957	0.628824	0.728153	1.33937	0.637553	1.10839	0.583998	0.472909	2.57353	1.44689	0.981435	0.922438	1.61138	1.2275		0.624306	0.769635	0.816281	1.08122	0.930448	1.39907	0.712842	0.626887	1.24809	1.03403	0.848211	0.977761	1.25476	1.04801
0.649946	1.95165	0.734771	0.5752	0.804669	1.13007	1.32669	0.788239	0.934838	0.794057	1.06054	0.866177	0.977136	0.500224		0.689041	1.14477	0.661842	0.796793	0.702927	1.33039	1.67002	0.921163	0.556503	0.928832	1.30683	0.845437	0.909338	0.556546
0.63389	1.06787	0.830793	0.499442	1.26381	1.3382	1.02551	2.15983	0.688026	0.571317	1.00631	0.430106	0.5772	0.520434		0.755249	1.26819	0.793758	0.626579	0.760937	1.20726	1.38942	1.10285	1.22786	0.790756	1.2086	0.735496	0.95896	0.764773
0.673456	0.829363	1.44482	1.27885	0.534953	0.78205	0.463743	0.745603	2.74368	0.405585	0.794991	0.791633	0.76766	1.92121		0.671194	0.920693	1.0045	1.33955	1.21051	0.817082	0.759119	0.685973	0.943256	0.660412	0.838155	0.894876	1.32604	1.314
0.551269	1.60312	0.844459	1.1155	0.50592	0.568117	0.800944	0.377865	1.79624	1.48621	0.640656	0.617298	1.45396	0.971522		0.59213	1.17791	0.816563	1.16395	0.771612	0.685667	1.1281	0.495955	1.82824	1.20907	1.11626	0.638298	0.790578	0.839998
1.12262	0.585633	1.18257	0.960418	0.878789	0.452734	0.634654	1.3497	0.953384	0.700645	1.37796	0.474785	1.76274	1.47238		1.06938	0.883599	1.05878	0.844669	1.06744	0.589482	0.932765	0.952376	1.02076	0.8336	1.2144	0.484432	0.847057	0.708565
0.756067	2.15496	0.874605	1.39711	1.05943	1.16608	0.895344	1.42771	1.15312	0.700436	0.924171	0.441786	1.00616	1.01547		0.65953	2.09112	0.930506	0.811526	0.881255	0.907552	0.979265	0.913353	1.30587	0.939626	1.27388	0.447181	1.08516	0.805032
0.879809	0.741136	0.871493	1.19537	0.46184	0.594337	0.631782	1.06622	1.2198	0.331062	0.736491	0.346745	1.08169	1.83315		0.878682	0.926413	0.656404	0.844108	0.81241	0.860656	1.0411	1.01484	1.23734	0.587181	0.644889	0.559012	1.15723	1.31549
0.616826	1.45936	1.1606	0.901184	1.32227	0.776346	0.680985	0.985069	2.25896	0.779699	1.12911	0.952356	0.690055	1.85506		0.700765	1.74031	0.724911	0.862708	1.28648	1.18339	1.21113	1.03595	1.59111	0.932775	0.921744	1.03258	0.695491	1.20534
1.05359	1.26146	0.63718	0.805745	0.494454	1.10155	0.637471	0.6001	2.28603	0.692979	1.02063	0.610147	2.2968	0.817802		0.912959	0.968142	0.783478	0.82397	0.75632	1.22477	0.667119	0.667798	2.11179	0.794604	1.25985	0.812242	1.06786	0.831397
0.990841	0.657452	0.709512	1.06352	0.578654	2.15623	1.38987	1.3502	1.19302	0.690139	0.509843	1.35657	1.52586	1.16965		0.737256	0.999873	0.765083	1.33409	0.699568	1.08823	2.09416	1.10254	1.09717	0.896324	0.821538	1.22633	1.44383	0.801081
0.707261	1.38296	1.38048	1.2596	0.990851	1.28497	0.621054	0.745789	2.19023	0.385082	0.486068	0.811575	1.43146	1.06919		0.660828	1.20198	0.927906	0.948635	1.05444	1.42534	0.711458	0.814868	1.60385	0.588616	0.950215	0.68749	0.960343	0.870334
0.581898	0.844968	1.83494	0.906596	1.23594	0.668041	0.501706	1.35383	1.42959	1.18895	2.04094	0.510461	1.3523	1.90744		0.536657	1.03922	1.55417	0.861159	1.10323	0.752451	0.522488	1.04299	0.995017	0.83844	1.39583	0.611453	1.00715	1.38463
0.809358	0.668735	0.673165	1.16622	1.73153	0.889998	0.508318	1.37412	1.61457	0.516043	0.616627	1.31228	2.57577	0.795941		0.676705	0.803999	0.800872	1.12224	1.26134	1.09689	0.605571	1.16415	1.16391	0.777674	1.0074	1.50452	2.03369	0.71298
0.85476	2.33393	0.639764	0.727752	1.59986	0.605677	0.981354	0.688612	2.49544	1.15286	0.610358	0.883553	1.78274	1.01342		0.844142	1.45481	0.631441	1.02309	1.21295	1.18174	1.35263	0.903039	0.770409	1.13735	0.674027	0.954815	1.35835	0.804572
0.655732	1.51843	2.00808	0.59184	0.963385	0.709445	0.898506	0.88822	0.742689	0.536214	1.95883	0.422511	1.61361	0.393603		0.706141	0.71016	1.61007	0.771186	0.868205	0.810226	0.864791	0.882129	0.805648	0.852752	1.012	0.616082	0.913419	1.1365
0.812406	1.27283	0.674407	0.750543	1.70113	0.67119	0.959392	1.4565	2.55401	0.989234	1.32593	0.540156	1.6802	1.70851		0.676802	1.0214	0.710558	0.989597	1.32672	1.01429	1.26669	0.79265	1.63415	0.942017	1.24275	0.630434	1.12878	1.28732
0.690266	1.36956	0.609618	0.542499	0.929392	0.600078	1.06064	0.821755	1.54639	1.31304	1.82001	0.473663	0.930849	0.756534		0.727971	1.22195	0.796023	0.811997	1.01321	0.813864	1.28294	0.877623	1.12713	1.17551	1.14624	0.777608	0.779092	0.64088
0.680491	1.75165	1.08673	0.644662	0.563667	0.594962	0.825475	1.52913	2.23581	1.03157	1.76182	0.44752	2.39473	1.25761		0.758371	1.16172	0.610216	0.738168	0.850488	0.743308	1.13161	1.16198	1.81382	1.07503	1.68475	0.593623	1.35926	1.35834
0.693907	0.505018	0.594042	0.604677	1.43969	1.54837	0.639786	1.77914	3.69559	0.666333	2.25308	0.620653	2.26249	1.65061		0.712285	0.69893	0.600794	0.819799	1.36731	1.46944	0.87976	1.42134	2.32722	0.886331	1.73966	0.688491	1.50396	1.04485
0.585591	1.35497	1.01752	0.595349	0.590146	0.586842	1.1238	0.710747	1.91276	1.408	0.761278	0.59799	0.758998	1.29605		0.57388	1.32711	0.980889	0.663882	0.773926	0.686593	1.1871	0.634021	1.83199	1.13795	0.822671	0.775536	0.74546	0.77063
0.567573	1.93947	0.722241	1.21259	0.851024	0.378729	0.757113	0.792652	1.90986	0.559387	1.49011	0.806304	1.28898	1.65428		0.570711	1.26931	0.72326	1.1801	0.995508	0.586735	1.23248	0.9039	2.81939	0.680046	1.50768	0.861597	1.18418	1.21265
0.471175	1.12184	0.822406	0.778147	1.62733	0.543372	0.666607	1.39753	1.84309	0.955782	0.664687	0.580325	1.05363	1.75389		0.554029	1.21491	0.856418	0.860546	0.998675	0.642816	1.16663	0.973103	1.05203	1.14495	1.06673	0.455625	1.22753	1.06475
0.929335	0.985842	0.71394	1.33195	0.66653	0.990367	0.354179	0.747577	0.871052	0.615858	1.55105	1.40672	1.34078	0.730833		0.870982	0.767505	0.791158	0.901679	0.838382	0.878355	0.71641	0.75151	0.880815	0.777525	1.2731	1.32025	0.84772	0.798531
0.616154	1.33257	1.39226	0.864273	1.24945	0.601345	0.512324	0.694141	2.25919	0.751959	0.536849	0.802549	0.696552	1.816		0.630092	1.2934	0.881935	0.82397	1.21385	0.761043	0.7009	0.792685	1.8586	0.843896	0.77937	1.08563	0.787898	1.15514
1.057	1.68667	1.61656	0.541158	1.56958	0.976359	0.617026	0.693574	1.02191	0.485953	0.390582	0.622888	2.26408	1.51776		0.676449	1.22088	1.40752	0.703025	1.30462	1.29781	1.07286	0.703947	1.11043	0.749833	0.692052	0.770896	1.08793	0.801756
0.997885	1.77214	0.83559	0.85245	1.65674	0.665221	0.529662	1.45517	3.37218	1.29027	1.10067	1.2587	0.934753	1.00793		0.731261	0.90456	0.86709	0.928781	0.770687	0.879014	0.744088	1.24305	2.11774	1.08635	1.1253	1.16509	0.93499	0.848686
0.806633	0.963547	1.32825	0.47578	2.01046	1.04023	0.754105	0.602843	0.537115	1.20319	0.85245	0.553639	1.16864	1.0545		0.790437	0.862006	1.04473	0.890744	1.13655	1.00906	1.00365	0.695197	0.576422	1.09414	1.26727	0.596404	1.00953	0.904278
1.07534	2.04813	0.716588	0.650998	0.584547	0.550416	0.420017	0.671385	0.723509	0.306655	1.48477	1.55817	0.824102	1.53517		0.8211	0.876861	0.763796	0.638917	0.636774	0.950867	0.796753	0.467427	0.837497	0.597201	1.40949	1.40952	0.987002	1.16377
0.708165	1.03805	0.177337	0.867265	0.649442	0.76524	0.800831	0.745912	1.18188	1.32882	1.19221	1.78007	0.513151	1.05206		0.679843	1.36786	0.483761	0.885463	0.764213	0.826542	1.22516	0.781611	1.03961	1.41522	1.21591	1.23284	0.503074	1.08753
0.681807	1.94205	1.71501	0.816474	0.715888	0.844656	1.11303	0.982012	0.920055	0.63624	0.550389	0.740474	1.72119	1.57635		0.765103	1.11383	0.920513	0.957925	0.927434	0.86807	1.44243	1.09651	0.821571	0.913783	1.08361	0.808336	0.910401	1.04365
0.795078	1.87834	0.625126	0.764134	1.56783	0.995664	0.728679	1.47681	2.25786	0.666931	1.08373	1.37099	0.577302	2.27857		0.61459	1.28257	0.754153	1.0054	1.31478	0.903682	1.17289	1.36357	1.54403	0.810078	0.954545	0.812923	0.716593	0.828658
0.716419	0.59829	0.613336	0.755914	1.0122	0.551505	0.714103	0.843898	0.978502	1.20996	2.096	0.88082	0.85842	0.487888		0.77919	0.870626	0.793185	0.868539	1.26592	0.796769	1.29332	0.892679	1.03768	0.900968	1.18985	0.567589	0.943226	0.622834
1.01664	0.588888	0.411138	0.664064	1.60937	1.2236	0.511496	1.69839	2.13423	0.510098	0.902075	0.506991	1.44382	0.562001		0.731944	0.943655	0.474202	0.845433	0.945535	1.1242	0.830137	1.09097	1.61058	0.785354	0.706694	0.653913	1.12355	0.77002
0.860029	1.03213	1.07919	0.73034	0.779372	0.941428	0.538373	1.18842	1.90382	0.750869	0.810911	0.500204	1.73331	1.00585		0.686492	0.809979	0.935578	1.01375	1.00373	0.877538	0.967446	1.01853	1.93443	0.772659	1.1302	0.757032	1.78839	1.26207
0.773694	1.1826	0.974614	0.543211	1.05205	0.645874	0.738579	1.58763	1.26488	0.383458	0.781135	0.709534	1.93949	0.633874		0.705871	1.11014	0.861495	0.713657	1.11374	0.869498	0.853711	1.29708	0.843583	0.613154	1.16654	0.714769	1.40619	0.866919
0.578163	1.7352	1.45518	0.625334	1.06661	1.32411	0.536683	1.06953	1.21943	1.50982	0.784041	0.80119	1.74998	0.782608		0.554258	1.4259	0.881063	0.858121	0.846675	1.23025	0.877839	1.3534	1.58338	1.53754	1.00847	0.771884	1.36133	0.694874
0.693955	1.98222	1.26871	0.585266	0.663892	0.858924	0.836039	0.608309	4.69799	0.588367	1.46161	1.00668	0.731104	0.963166		0.682654	0.961594	1.10637	0.701162	0.98953	0.679831	0.887364	0.585724	2.91767	0.850482	1.21446	1.17335	0.992678	0.921401
0.618396	1.75067	0.882838	1.00233	0.518326	1.32874	1.33422	1.66308	1.16267	0.769649	1.411	1.23194	2.55344	1.52563		0.746456	1.0265	0.974517	0.956098	0.754379	1.13663	1.18644	0.696956	0.966222	0.979807	1.05949	1.03574	1.73775	0.946635
0.529807	1.65348	0.69419	0.89304	0.941682	0.529362	0.709492	0.88007	2.55316	0.487514	1.88579	1.29342	2.3508	1.51253		0.552762	1.10749	0.770152	1.02363	1.08382	0.680102	0.87779	0.929937	1.47507	0.80124	1.20972	1.10402	1.5307	1.07766
0.599787	1.90739	0.582462	1.37078	0.825048	0.887	0.558761	1.1484	1.38756	0.516092	1.83614	0.929826	0.747056	0.509367		0.676923	1.34767	0.715783	1.0848	1.08602	0.629041	0.940983	0.874133	1.77148	0.616351	1.24032	0.871809	0.960117	0.687956
0.625526	2.18358	0.589609	1.21782	0.747631	0.994771	1.1666	0.867133	1.67885	0.569602	1.5161	1.2552	1.49672	1.04509		0.628018	1.265	0.645239	0.949102	0.69957	1.08995	1.35061	0.837488	1.91479	0.714694	1.10562	0.884346	0.991151	0.864546
0.723184	1.6273	0.771659	1.26634	0.840462	0.636325	0.848338	0.607136	1.88068	0.695222	0.500038	0.534204	1.65041	0.872806		0.715205	0.737832	0.821071	0.942379	1.04046	0.740837	1.03091	0.680272	1.74418	0.87206	0.891036	0.641667	1.26552	0.771325
0.681164	0.860147	0.844793	1.09487	0.585743	1.65527	0.510973	0.884198	1.24245	0.411659	1.25765	0.802712	1.12938	1.0834		0.683515	1.17213	0.902056	1.14871	0.831752	0.848399	0.544363	0.952381	1.5661	0.641662	1.16357	0.946873	0.674978	1.02551
0.55627	1.70971	1.21914	0.711114	0.58537	0.802159	0.406285	0.615571	1.50116	0.534004	1.5465	0.594663	1.2951	0.800544		0.672094	1.11309	0.841529	0.783486	0.767788	0.718774	0.599026	0.710629	1.09782	0.895024	1.3087	0.863115	1.27196	0.896579
0.740114	1.81834	0.747964	0.79071	0.526423	0.59566	0.852538	0.719812	0.880612	0.534503	1.71594	0.595003	1.33834	1.13989		0.63649	0.989911	0.71839	1.07461	0.917241	0.753879	1.11389	0.671003	0.715647	0.764443	1.37247	0.861786	1.07606	1.16594
0.552065	1.76123	0.867281	1.38518	1.03379	0.97355	0.641393	1.20114	0.875807	0.950265	0.743251	1.06518	1.14064	1.03443		0.687162	0.887198	0.822091	1.18875	1.35923	1.00968	0.62586	1.35904	0.845906	1.04651	1.04829	0.85314	0.843529	0.687378
0.610161	1.70276	0.583655	1.23112	0.6693	0.593082	0.586137	0.732592	0.740448	0.756426	1.92267	0.867674	1.7825	0.783381		0.624778	0.851385	0.74558	0.941941	1.00032	0.885877	0.83511	0.741996	0.994493	0.969546	1.80238	1.08074	1.59412	0.718311
0.718449	1.51876	0.517243	0.701857	0.979702	1.6362	0.592361	0.665319	1.68706	0.467465	1.12885	0.490412	1.65751	1.58741		0.838077	0.917489	0.678044	1.33253	1.11711	1.0071	1.18274	0.764067	1.47048	0.804325	1.1356	0.690052	0.755081	0.71893
0.636625	1.87021	1.21882	0.805175	1.51567	0.85786	0.690518	0.659763	0.858462	0.785029	1.40673	0.440069	1.20656	1.07653		0.647373	1.05929	1.05924	0.895986	1.09317	0.734181	0.814613	0.639019	1.56474	1.01541	1.09823	0.661528	1.11198	0.768179
0.678633	1.77134	0.686235	1.74304	0.477509	1.62208	0.710241	1.75065	1.25787	0.631204	0.455903	0.715131	1.64127	1.65507		0.720306	1.00717	0.810903	1.19049	0.768503	1.01243	0.624641	1.2685	1.1233	0.863368	0.653391	0.777587	1.01416	0.791255
0.480786	1.42399	1.46436	0.829087	0.692686	1.12273	1.25368	0.671131	0.987305	0.948559	0.803339	0.458166	2.87199	1.42482		0.523875	0.991218	0.820696	0.990834	1.21875	0.820277	1.20174	0.697043	1.17926	1.02768	0.815994	0.697148	2.58503	0.833086
0.690697	0.567823	0.509002	0.562412	1.68835	0.739328	0.943616	0.806472	2.44301	0.711956	1.20604	0.530029	0.873597	1.4011		0.707209	0.841191	0.688416	0.758152	0.812284	0.693397	0.934769	0.887788	1.93592	0.719313	1.09836	0.649953	0.808284	1.20648
0.726893	0.985985	0.602517	0.66718	1.11342	1.39869	0.42431	1.48104	2.08152	0.7896	1.63303	0.694718	1.02932	1.79842		0.630991	1.12986	0.702535	0.791243	0.772635	1.33949	0.666077	1.04693	1.8966	1.01576	1.47875	0.624171	0.971151	0.976088
0.684204	1.11972	0.689444	0.535414	1.22957	0.909275	0.79821	1.37493	1.03717	0.844606	0.659963	1.51594	1.12483	1.4411		0.555541	0.875478	0.663572	0.647919	0.930598	0.849991	1.01761	0.965893	1.82328	0.979026	0.742677	0.717697	1.35875	0.657588
0.635421	1.51986	1.6951	0.514779	1.20441	1.37628	1.64119	0.985905	1.28438	0.573502	1.27087	1.11183	1.74887	0.672045		0.645168	0.927875	1.08675	0.831413	1.03552	1.60826	0.89442	0.884904	1.33629	0.840175	1.24221	0.987058	1.09057	0.624189
0.631353	1.27505	0.821008	0.999262	1.6488	1.29982	0.647805	0.721499	2.53182	0.70405	1.63612	0.469173	2.38412	0.363472		0.624668	0.958762	0.955775	1.20101	1.22092	1.1565	0.983844	0.661376	1.36475	1.19485	1.39268	0.667753	1.45646	0.544561
0.661444	1.5422	0.883549	1.22714	1.57071	0.808848	0.638934	1.38921	0.597358	2.32282	0.574344	1.11834	0.674837	0.471571		0.686446	0.975715	0.955486	0.813488	1.0596	0.962362	0.632624	1.20026	0.618407	1.67448	1.40599	1.17696	0.670735	0.594753
1.13735	1.93381	1.67895	1.09558	0.707415	0.784208	0.59028	0.628606	1.1874	0.510139	0.889412	0.60838	0.832876	1.08714		1.04331	1.40468	1.6691	0.989811	1.33381	0.894593	0.733394	0.638413	1.08024	0.77995	1.67048	0.616291	0.93698	1.07076
0.565828	1.54663	1.26163	0.888545	0.565541	1.35901	0.547208	0.702869	1.33414	0.922455	0.385944	0.756737	0.913691	0.541654		0.533969	0.81325	0.863322	0.84137	1.0564	1.0495	0.683809	0.784312	1.09812	1.143	0.657095	1.40907	0.990247	0.513539
0.649659	1.66929	0.444078	1.13937	0.642237	0.723637	0.575894	0.38383	2.32783	0.610332	1.5048	0.62836	0.980971	0.869875		0.586947	1.19831	0.564391	1.21648	0.83452	0.776381	0.921489	0.519094	1.47052	0.886746	1.37015	0.838412	0.912305	0.773936
0.739636	1.66412	1.21262	0.397357	1.31114	1.75551	0.742607	2.06298	0.593559	1.26158	1.47709	1.49763	1.39604	0.679497		0.745771	1.10872	0.948239	0.548664	1.28996	1.09656	0.951374	1.31144	0.904169	1.07191	1.42104	0.63444	1.26744	0.611477
0.754976	1.87183	0.725389	0.959636	1.67625	0.84958	0.827306	1.38178	0.905263	1.49661	0.552455	1.3782	2.31105	2.32701		0.715575	1.04017	0.752881	1.38592	1.56641	1.45547	1.03617	0.975859	0.950563	0.91798	0.770651	1.08274	1.09851	1.58119
0.758323	1.51217	0.875293	1.45259	0.925635	0.925059	0.743098	1.01343	1.77245	0.982975	0.773284	0.520026	2.00652	0.899267		0.604823	0.891334	0.746787	1.53899	1.07271	1.04679	0.835051	1.20124	2.4451	0.858265	1.0249	0.727441	0.990781	0.874626
0.829642	1.28408	0.780914	1.45273	1.37722	1.10182	0.488952	1.39114	1.44962	1.04167	0.705443	1.04254	1.50981	0.643548		0.884051	0.912631	0.608054	1.04668	1.11588	1.16754	0.618652	1.02696	1.63522	0.995055	0.943646	0.845385	0.943968	0.571307
0.707507	0.536624	0.615874	0.438875	0.851912	1.52334	0.532597	1.65197	1.48338	0.502316	1.04319	0.482518	1.8762	1.04849		0.809345	0.819542	0.741008	0.592705	0.803876	1.31918	0.830615	1.39749	0.565201	0.820967	0.878507	0.613041	1.41769	0.751862
0.822854	1.12725	1.33717	1.13826	0.744978	1.23977	0.532688	1.10214	2.08152	0.538527	0.739811	0.333209	2.05137	1.08296		0.807923	1.01783	0.951985	0.810564	0.754458	0.921975	0.863947	0.906412	1.45778	0.871139	0.956685	0.60328	1.23865	0.756479
0.768283	0.93724	1.199	0.579535	1.90032	0.640833	0.902098	1.14498	1.6394	0.568765	0.808516	1.726	1.70197	0.375025		0.764525	0.819287	0.81429	0.806125	1.3027	0.738552	1.09646	1.1283	1.87755	0.824968	1.14415	0.842586	1.56738	0.469092
0.681054	0.550218	0.700337	0.815476	0.694049	1.00298	0.594134	0.706459	0.816827	0.832015	0.84149	1.11526	1.1025	1.76831		0.666662	0.726663	0.719336	0.898028	0.650937	1.08164	0.889514	0.787918	0.830492	0.843766	0.95114	1.08015	0.979139	0.634921
0.605675	1.1551	0.66162	0.647314	0.624024	1.18439	0.52479	0.934365	0.702433	0.491565	1.8821	0.561855	0.610983	1.24985		0.574572	0.70934	0.715965	0.981074	0.881619	1.23333	0.676578	1.07411	1.10986	0.755049	0.974598	0.822932	1.13192	0.872279
0.514065	1.38472	1.28061	0.999595	1.16449	1.2727	0.649758	0.706732	2.01444	0.809873	0.485055	1.36568	1.58709	0.402842		0.551954	1.08802	0.920984	0.814016	1.41944	0.850018	0.916646	0.782419	1.7476	0.9802	0.715804	1.48196	1.19473	0.453137
0.632838	1.83969	0.467816	0.543672	0.469599	1.64583	1.82597	1.44623	1.10127	0.497849	2.04399	0.866394	0.83266	1.64739		0.571641	0.882232	0.69285	0.587065	0.704833	1.17839	1.49955	0.824482	0.992238	0.71399	1.72256	0.762763	1.13785	0.72659
0.613977	0.704281	0.685145	0.713581	1.82704	0.819911	0.468027	1.25542	3.28526	0.486675	2.08288	0.926726	1.27238	0.565672		0.645712	0.799101	0.750086	0.773035	1.08657	0.723499	0.657248	1.07281	1.8958	0.762856	1.18566	1.11111	0.915658	0.591912
0.648276	1.41113	1.40751	0.854861	1.29337	0.9168	0.569677	2.03574	1.27582	0.664329	2.2388	0.645787	1.60321	0.588919		0.747412	0.892954	0.914703	0.664161	1.26732	0.667459	0.831019	1.21829	0.974116	0.92046	1.17937	0.609652	1.47977	0.697946
0.687885	1.56925	0.714589	1.13747	1.0874	0.859653	0.848256	1.51527	1.34413	0.452771	0.7747	0.750199	1.10623	1.33553		0.773622	1.4482	0.728732	1.88775	1.4946	1.03819	0.760706	0.887305	1.17707	0.711285	1.11898	1.08003	0.952285	0.664099
0.714402	1.42114	0.565172	1.23752	0.625999	1.26382	1.02572	0.597375	2.14577	0.457689	1.55487	0.598646	1.32161	0.235187		0.619991	0.758146	0.622458	1.01549	0.755243	0.852792	1.07701	0.652985	1.40023	0.697698	0.969955	0.793518	1.21295	0.378849
0.517186	1.92809	0.88435	1.16842	2.25541	1.32361	0.580388	0.681449	1.19182	0.713002	0.672825	1.24836	0.588656	1.45184		0.660218	1.3712	0.647379	0.877996	1.10705	0.748765	0.679488	0.821454	0.868383	1.0837	0.971124	1.1442	0.630208	0.998221
0.495953	0.97973	0.956324	0.974571	1.32844	0.990831	1.54295	1.41564	1.11066	1.0241	0.836089	0.492328	0.786425	1.85782		0.537951	0.894388	0.961796	0.808556	1.30617	1.03178	1.2707	1.10789	1.24908	0.853177	1.1506	0.667826	0.786336	0.789476
0.683546	1.51402	1.28614	0.41589	0.996739	1.36663	0.609407	1.78125	0.882741	0.695053	2.9332	0.450353	1.19055	1.57372		0.717741	1.23079	0.670218	0.46381	0.761333	1.2211	0.834577	1.27775	1.21485	0.940912	1.80851	0.571144	0.874674	1.17012
0.509401	1.38846	0.596234	1.63368	1.29507	2.49982	0.498614	0.885294	0.993839	1.18213	1.59898	1.18873	0.845768	2.2989		0.578565	1.43445	0.798809	1.13699	1.21042	1.40637	0.988668	1.027	1.00604	1.08464	1.15865	1.41415	0.945656	1.74524
0.653706	1.47278	1.16394	0.897199	1.04394	1.48059	0.966005	0.736891	1.39778	0.844831	0.56791	2.2901	1.80177	0.680189		0.678007	1.46057	0.782894	0.914724	0.816855	0.944154	1.39615	0.721404	0.713248	0.916661	0.977164	1.22572	1.27843	0.704493
0.757652	1.52471	1.27735	0.551599	1.00445	1.42897	0.85544	0.926528	2.02872	0.598211	0.913396	0.588129	0.883306	1.41796		0.705148	1.19295	0.884797	0.640852	0.911391	1.162	0.714501	0.889904	1.56427	0.990407	1.22846	0.753399	0.85481	1.19365
0.679299	1.73356	0.569682	0.576968	0.816363	1.21001	0.671206	0.798989	1.71396	0.644761	2.40259	0.470406	1.73797	1.16099		0.660714	1.59669	0.70247	0.755552	0.992882	1.00011	0.776036	1.03128	1.36002	1.06852	1.77188	0.626225	1.24279	0.5003
0.50763	1.17395	0.813511	0.450561	0.926293	0.628312	0.570359	1.07932	2.8022	1.38451	1.77378	0.690977	1.49022	0.903408		0.459362	1.07945	1.07033	0.700248	1.01155	0.862089	0.747921	0.891838	1.97622	1.08708	1.70492	0.76365	0.943341	1.0036
0.560103	0.614925	0.702586	0.754011	0.468438	1.24487	0.693676	0.915053	2.5953	0.483723	0.60157	0.506772	1.4822	1.65921		0.560587	0.856309	0.711839	1.01349	0.632369	1.01829	1.00319	0.816336	1.13989	0.699954	0.954817	0.671214	1.09291	1.33526
0.71784	0.464226	0.937705	1.43766	0.591706	0.537993	0.53574	0.74494	0.961591	0.537549	0.720049	0.807593	2.32481	1.70821		0.909722	0.69206	1.1129	0.736391	0.920839	0.717446	0.978059	0.817032	1.68938	0.774691	0.897295	1.01401	1.84891	0.839559
0.482584	1.4019	0.858318	1.02707	1.22655	2.20784	0.84907	0.990802	2.55728	1.06833	2.02246	0.571616	0.864235	0.580564		0.604041	1.10509	1.05232	1.10556	1.13592	1.12879	1.05441	0.827106	2.01846	1.05237	1.04755	0.735663	0.840965	0.514027
0.769523	1.85346	0.773577	0.569438	1.24097	1.29105	0.76763	1.51401	1.51305	0.469985	1.53782	1.41154	1.30095	1.07874		0.711825	1.34615	0.652655	0.629724	1.0649	1.33263	0.84866	1.27212	1.00328	0.72258	0.782852	1.19319	0.861332	0.623161
0.769985	1.42069	0.354185	0.626928	1.41548	1.88702	1.04225	1.65415	1.79826	1.47894	0.656795	0.537117	0.837989	1.19348		0.753111	1.03816	0.541097	0.561752	0.765157	0.953906	0.716919	0.973759	1.69909	0.910584	0.869269	0.692395	0.726885	0.773705
0.599185	1.41388	1.53609	1.16169	0.502561	0.912614	0.802016	1.9865	2.02443	0.485057	0.94832	1.22443	0.752474	0.172776		0.63013	1.25108	1.02002	1.04219	0.754143	1.00174	0.952339	0.977478	1.08028	0.94751	1.14639	0.866464	0.715813	0.224526
0.759487	0.877186	0.774819	1.12246	0.63595	1.16568	1.24581	2.23462	1.2683	1.15707	1.28606	0.492867	1.79913	1.35651		0.920339	1.14074	0.763073	1.08652	0.97835	1.20487	0.971632	1.22126	0.902787	1.26194	1.45882	0.761831	0.898438	0.907188
0.733776	0.814825	0.779865	1.34391	0.708246	1.11857	0.643243	1.23813	1.69889	0.716773	1.23612	0.971955	1.0366	0.344496		0.705803	0.743827	0.808382	1.00003	0.747022	0.798989	0.85807	0.964909	1.17463	0.964777	0.841237	1.14043	0.914899	0.542676
0.729014	1.19762	1.4954	0.78065	1.47295	1.3066	0.606777	1.1675	1.95721	0.59189	1.18053	0.611199	1.77549	2.32447		0.5634	0.890674	1.40218	0.738499	1.26037	1.24072	1.25439	1.10603	1.31937	1.06702	0.916091	0.689547	1.02475	0.731391
0.66159	1.07953	0.841715	0.725577	1.46685	1.32022	0.687573	0.932051	1.36848	0.633865	1.3945	0.628742	1.1562	1.3672		0.655531	0.64344	0.852595	0.891976	1.01339	1.39175	1.13248	0.86793	1.25007	0.940665	0.623354	0.828071	0.718625	0.723101
0.697276	1.67203	1.85352	0.557998	0.708542	0.758669	0.721355	1.34788	1.95257	0.634389	1.22695	0.479482	2.09036	1.07078		0.610892	1.30916	1.14449	0.731846	0.951999	0.992741	1.07776	1.00439	1.27679	0.875023	1.18967	0.60647	1.57346	0.918119
0.536393	0.902188	1.83684	0.655741	0.816542	0.481276	0.6575	1.0999	3.00197	0.831882	1.82328	1.00422	0.762911	0.682121		0.394853	1.18764	1.07035	0.731696	1.25146	0.769412	0.931898	0.928256	1.7692	0.966443	1.163	1.30096	0.976399	0.703556
0.61196	1.87126	0.547429	1.3276	1.38058	0.59349	0.686259	1.88379	1.83846	0.628921	0.82546	0.503985	0.845902	0.393315		0.646461	1.28851	0.719471	1.23416	1.10443	0.85862	0.869666	0.879019	0.548203	0.854683	0.74888	0.742525	0.957599	0.637563
0.841224	1.7202	0.824839	0.738984	1.53013	0.54161	0.624569	0.863592	1.54127	0.810885	0.800722	0.639001	2.32542	0.650235		0.816279	1.3412	0.840083	0.748831	1.2868	0.798261	0.802826	0.718564	1.09553	1	0.999389	0.950329	1.85088	0.493267
0.801259	1.6933	0.58378	0.664834	0.77428	1.81556	0.956201	0.819852	1.24525	0.67266	1.28481	0.528067	0.776864	0.785698		0.752334	1.39306	0.713311	0.686074	0.857158	0.851348	1.09881	0.879441	0.977153	0.928395	1.0708	0.797148	0.588385	0.83186
0.72303	1.61925	0.570039	0.773878	1.41383	0.987736	0.665326	1.88803	1.40595	0.757617	1.52072	0.435894	1.51172	0.419651		0.546345	1.65003	0.697567	0.718733	1.18209	1.0684	1.0197	1.61783	0.943263	1.01912	1.90674	0.650265	0.97317	0.453013
0.741211	0.863694	0.661839	0.567732	0.817685	1.31493	0.646474	0.540562	4.818	0.569612	1.89342	0.547606	0.430472	1.02534		0.693258	0.997415	0.889445	0.722643	0.946474	1.08844	0.847479	0.713636	3.87791	0.88446	1.15636	1.01621	0.712866	1.06911
0.665547	0.786761	0.661065	1.1451	0.854657	0.600765	0.677533	0.771307	0.730124	1.13637	0.716359	0.832904	0.847686	1.09875		0.682037	0.776297	0.667228	0.987928	0.96574	0.637095	1.01376	0.658083	1.4931	0.951791	0.859077	1.26808	0.75421	0.772297
0.664927	0.680582	0.430635	1.43038	0.915943	0.652245	0.609649	1.03977	1.60418	0.844726	2.09005	1.44589	0.720164	0.64431		0.700812	0.797339	0.436385	1.20996	1.01096	0.897634	0.706794	0.883914	1.38485	0.975248	1.13151	1.11296	0.854125	0.615284
0.837863	1.74928	0.448855	0.805353	0.271606	1.55886	0.57492	1.76682	2.0483	0.445392	0.944413	0.887762	1.04	0.710256		0.81794	0.852136	0.598023	0.896824	1.02465	1.18033	0.738284	1.04195	1.61824	0.695059	0.886707	1.0025	0.858285	0.809768
0.761859	1.29711	0.807233	0.438459	0.985488	0.302772	0.648589	0.676596	2.56854	0.912608	2.2301	0.495857	1.81298	0.862272		0.73501	1.1602	1.05535	0.652361	0.846657	0.505278	0.877777	0.927611	2.21692	1.25326	1.29487	0.715281	0.874681	0.831326
0.679604	0.64439	0.614047	0.798842	0.676246	0.816766	0.680441	1.08092	1.18601	0.88968	1.81257	0.544184	1.49663	2.09495		0.686983	0.729048	0.731067	0.78031	1.25768	0.815077	0.958837	0.792126	0.979919	1.04831	1.65249	0.77524	1.15288	0.564967
0.6619	1.53521	0.619899	0.799936	1.22729	1.46404	0.999097	0.661059	1.62202	0.485885	1.58807	0.872423	1.88	1.73095		0.631688	0.902189	0.818074	0.726356	1.16792	1.13201	1.30184	0.609469	1.83007	0.750493	1.34037	0.944316	0.818148	0.893509
0.674204	0.749969	2.34818	0.449413	0.487086	0.854182	0.624026	1.41746	0.493487	0.451162	1.08467	0.53692	1.33254	1.02688		0.724362	0.695186	1.7172	0.652624	1.03265	1.0117	1.02841	1.00088	0.637993	0.744175	0.721784	0.58319	1.08047	0.598588
0.545739	1.51262	0.784985	1.58785	0.358564	0.735111	0.643519	1.4443	0.984538	0.559165	1.91566	1.21413	1.94863	1.64613		0.638352	1.33593	0.869697	1.31034	0.611132	0.755217	0.893174	0.94479	1.68318	0.895099	1.30839	1.0269	1.60303	0.938332
0.618017	1.52455	0.772671	0.716863	1.40705	1.57155	0.494671	1.33338	1.90906	0.679892	1.1007	0.808826	1.93187	0.531342		0.579453	1.02619	0.91456	0.69792	0.758079	1.27515	0.901886	1.20199	1.29276	0.994063	0.999821	0.778667	1.07588	0.539734
0.60375	1.16626	0.573674	0.883248	1.12048	0.616265	0.707801	1.62827	1.5403	0.577814	0.427955	0.872707	1.83957	0.923393		0.602046	1.1221	0.576275	0.95487	0.989952	0.966769	1.44514	1.07487	1.26702	0.917362	0.639193	0.91506	1.31497	0.756327
0.780434	1.8284	0.921389	0.759683	0.925441	1.22157	1.00287	1.81026	1.18036	0.501087	1.64073	1.62711	1.05341	0.561315		0.732772	1.26187	1.0025	1.0106	0.908675	1.12354	1.45309	0.774033	0.949473	0.916697	1.67609	0.947614	1.08022	0.564473
0.621221	1.75829	0.722138	0.727327	0.896316	0.859318	1.09374	1.37241	1.01345	0.613476	1.82159	0.737776	0.93083	0.83424		0.548373	1.02213	0.973893	0.777572	1.16111	1.05037	0.943095	0.711411	1.15399	0.844537	1.29958	0.66169	0.657775	0.736667
0.763738	1.64384	0.867907	0.880779	1.29688	0.637766	0.638128	0.562558	2.15506	0.564132	1.23059	0.729973	1.33714	1.67849		0.67522	1.11391	0.834876	1.28123	1.19907	0.77914	0.720181	0.605404	1.77816	0.731499	1.45046	0.889613	0.955014	0.530306
0.674576	1.00008	0.701377	0.768772	0.430927	0.33519	1.01478	1.79598	1.12987	1.4595	0.629713	0.924984	2.49773	0.781013		0.654606	1.23732	0.785746	0.709571	0.727758	0.531213	0.856261	1.33913	0.804524	1.2342	0.878747	1.19579	0.988743	0.568659
0.661168	1.65614	0.923774	0.753943	0.806833	1.80047	1.34305	0.589373	1.53931	0.375491	1.34105	1.29661	0.728274	1.6069		0.638463	1.25409	0.945133	1.03025	1.05552	1.39298	1.42329	0.599026	1.34905	0.741206	1.20749	1.48351	1.11324	0.579905
0.730169	1.84517	0.529937	0.507442	1.4739	0.518669	0.523661	0.574058	1.90959	0.498007	0.762426	1.07855	2.37575	0.709981		0.690447	1.21046	0.779925	0.662006	1.01591	0.698543	0.83364	0.695614	1.60185	0.897517	0.961708	0.779373	0.996396	0.727284
0.515303	0.647653	1.2436	0.763123	1.4334	1.03141	0.803088	1.06172	1.72076	0.946934	1.72732	1.04193	1.17686	1.18421		0.518728	0.704499	1.05061	0.879554	1.15263	0.965421	0.9362	1.38389	1.711	1.03863	1.43573	1.00874	0.94243	0.755364
0.517648	1.68499	0.678479	0.734131	1.41964	0.448234	1.02085	0.795773	2.04854	1.25866	0.716012	1.35929	1.54082	1.89825		0.508726	1.30506	0.715112	0.859372	1.16769	0.642419	1.01756	0.820801	1.68036	0.970207	0.954123	1.09658	0.84948	0.989609
0.530196	1.10894	0.866783	0.965776	1.03232	1.17717	0.909014	1.30456	2.64643	0.875391	1.4513	0.593572	1.92674	1.54922		0.470501	1.0048	0.920531	1.03748	0.937939	0.898516	1.04967	1.00977	1.15483	0.965875	0.987576	0.715471	1.42351	0.756523
0.876665	0.579895	1.25046	0.884046	1.12841	1.12369	0.554761	1.59691	3.09009	0.588225	1.0641	0.583602	1.63887	1.53543		0.834636	0.92557	1.1203	0.673407	1.27545	1.04331	0.587513	0.956391	2.47472	0.933487	1.38077	0.776592	1.26371	1.01915
0.654595	2.14268	1.50573	0.524714	1.00422	0.995203	0.563324	0.661953	1.34185	0.573507	1.46865	0.521633	0.685539	1.88894		0.576894	1.26534	1.23689	0.659626	1.11352	1.12991	1.03036	0.755405	1.12552	0.833835	1.61226	0.848024	0.817396	0.66674
0.772931	1.60295	1.61402	0.822212	0.502938	1.53654	0.539165	0.550556	1.78098	0.753842	1.52274	0.594487	1.89805	0.37319		0.649546	1.07666	1.10175	0.768532	0.957259	0.858633	0.653015	0.634188	1.57841	0.988099	1.19574	0.631658	1.27512	0.381208
0.580005	1.48713	0.835499	1.33898	1.3324	1.61414	0.847446	0.996316	2.11682	0.87051	0.968642	0.495373	1.0706	2.22383		0.579681	0.777251	0.854674	1.10504	1.3422	1.63313	1.11478	0.961922	1.31349	1.13485	0.828063	0.721309	0.68121	0.893412
0.65036	1.59736	1.46282	0.834401	0.952518	0.641829	0.56399	1.18092	1.44098	0.875345	1.27672	0.76158	1.97145	1.05745		0.612551	0.774143	0.774779	1.0228	0.726585	0.772207	0.706537	1.32715	0.963522	1.08981	1.17781	0.898146	1.21891	0.777511
0.630321	1.84439	1.0404	1.02422	1.33235	1.14601	0.556775	0.592052	0.533814	0.524143	1.16294	0.677289	0.69077	1.73102		0.617923	1.3872	0.68873	1.06598	1.25081	0.871813	0.814165	0.6415	0.724043	0.900574	0.979902	0.752385	0.696429	1.23845
0.54103	2.07698	0.93396	1.35994	1.23851	0.64019	0.895175	1.41938	0.615112	0.460678	1.9576	0.874714	1.0527	1.49116		0.516993	1.15364	0.690023	1.49972	1.48164	0.841058	1.0787	1.12236	0.719373	0.82261	1.21454	1.18907	1.20016	0.904684
0.614153	1.6885	1.46773	1.6278	1.39283	1.20715	0.622074	0.808958	2.05662	0.738418	2.1691	0.684645	1.50275	0.747393		0.643465	1.0635	0.669802	1.05013	1.35707	1.11082	0.677379	0.927692	1.36606	1.09473	1.84633	0.704594	1.09861	0.864323
0.750864	0.849424	0.761322	0.550932	0.802861	1.30881	0.74751	0.842848	1.16142	0.949306	1.34732	0.726152	1.28491	1.34225		0.684794	1.05463	0.989401	0.86002	1.09454	0.998759	0.943231	0.873014	0.807359	1.09343	1.07939	0.950692	1.31463	0.866382
0.585526	1.54018	0.44283	1.28952	0.997962	1.35229	0.628633	1.43991	2.64555	0.559476	1.28513	0.973831	0.781918	1.47431		0.499231	1.20601	0.533532	1.22111	0.745961	1.49114	0.821964	0.641334	1.76983	0.784184	1.19902	0.908413	0.881359	1.09961
0.54901	2.55203	1.37637	0.985594	0.618106	1.03345	1.17921	0.689946	1.15683	0.965312	0.487472	0.634609	3.04395	1.57159		0.521622	0.746349	0.805595	0.848354	1.12663	1.08288	1.90055	0.742893	1.27848	1.09904	0.986398	0.784261	1.43027	0.980907
0.658495	1.52403	1.39617	0.684986	0.58127	0.594782	0.858495	0.873023	1.25547	0.571731	0.945787	0.710385	1.03706	1.15862		0.577279	0.862326	1.17032	0.841813	0.758411	0.733216	1.26011	0.851544	1.3466	0.915035	1.03441	0.817538	1.0455	0.914807
0.868351	1.58208	1.20055	0.589364	1.05917	1.08229	1.20321	0.893581	1.13831	1.76134	1.49447	0.375981	1.06908	1.91106		1.01359	1.01254	1.40235	0.810543	0.81642	0.843957	1.33832	0.671359	0.972003	1.5995	1.03344	0.574681	0.885337	1.03345
0.79515	1.7268	1.59409	0.653455	0.875036	0.73524	0.732064	0.887099	1.00852	0.874699	1.16905	1.29854	1.14458	1.23831		0.714549	1.07955	0.954531	0.842957	1.12047	0.823136	1.22843	1.30298	0.798998	1.03637	0.843002	1.32937	0.839193	0.875796
0.554761	0.976011	0.833979	0.99806	1.13278	0.524859	1.0708	0.524611	1.22688	0.794131	1.20837	1.11332	1.84178	1.53388		0.545022	0.868472	0.856839	0.809212	0.943983	0.743367	0.804123	0.573358	1.40973	1.1508	1.15016	0.929483	1.31346	0.679769
1.08348	1.22569	0.720459	1.20016	0.511811	0.719601	0.79169	1.79466	1.03355	0.875409	0.816666	0.551493	0.529429	0.890254		0.810868	0.988911	0.85969	1.05944	0.824803	0.602404	0.794868	1.30844	0.93531	0.94979	0.918892	0.769927	0.703735	0.767078
0.510702	0.601128	1.19703	0.753733	0.538499	1.78783	0.833243	0.92692	0.890149	0.550901	1.41433	1.56785	2.2577	1.03264		0.470545	0.850236	1.15598	0.917684	0.705127	1.46913	1.0328	0.653549	0.875198	0.776903	1.00984	1.74343	1.29527	1.19694
0.663123	1.48164	0.872781	0.937044	0.80772	0.729895	0.360809	1.01015	0.626883	0.542806	1.28318	1.41707	1.88073	0.735068		0.593416	0.948252	0.964578	1.07718	1.03401	0.801681	0.524311	0.677456	0.838569	0.780892	1.26036	0.675089	0.745211	0.696308
0.831992	0.531867	0.852564	0.631349	0.662988	1.48048	1.26513	1.07118	0.511621	0.45966	1.6748	0.706608	0.69944	1.21046		0.862827	0.70631	0.942303	0.738877	1.0462	1.1866	1.28074	1.09638	0.507709	0.623831	1.23982	0.784561	0.791513	0.676503
0.553549	0.692694	0.930582	1.36136	0.874626	1.47382	0.597501	0.689883	2.13815	0.780598	1.92123	0.860428	1.47594	1.27138		0.588325	1.00765	0.87613	1.06874	1.22549	1.34615	0.945253	0.696165	1.45474	0.799652	1.23164	0.943311	0.955448	0.902833
0.721424	0.669457	1.55077	0.753469	1.0007	0.533339	0.738185	1.05642	1.0045	1.0774	0.75864	0.825699	1.2339	1.98646		0.714512	0.97743	0.949416	0.88762	0.753177	0.700422	1.20087	0.966544	1.33447	0.997907	0.79247	1.23486	1.00637	1.35883
0.584459	0.666225	1.19638	0.977545	0.99633	0.542525	0.842524	1.26818	0.620834	0.69293	0.486487	0.651763	0.73484	0.931502		0.543558	0.818402	0.88918	0.938642	0.881529	0.694175	1.10486	0.943951	0.955522	0.842959	0.758499	0.873008	0.933455	1.4858
0.658282	1.24587	0.965849	1.08253	1.33086	1.22599	0.747384	0.921823	1.02531	0.563653	0.633757	1.02521	0.840225	2.64603		0.608312	0.747131	0.621885	1.03528	1.22311	0.787388	0.983442	0.62013	1.67662	0.974361	0.976549	0.95409	0.703753	1.30854
0.795938	1.40077	1.37995	0.660707	1.35889	0.532518	0.48923	0.430972	2.13875	0.763716	1.17954	0.699093	1.1617	1.39861		0.686597	0.809371	0.799427	0.890002	1.20616	0.589081	0.659434	0.574244	1.32596	0.964651	1.19629	0.780406	0.630025	0.54358
0.735734	1.26637	0.504518	0.862927	1.29699	1.24383	0.446849	0.996393	1.6685	1.53933	0.828502	0.753663	1.13421	0.802067		0.674892	0.880309	0.621215	0.865425	0.758791	1.05303	0.63505	0.878544	1.12385	1.11479	0.854972	0.823212	0.916393	0.971799
0.475375	1.28621	0.711762	1.39904	1.21283	0.454014	0.710702	1.71942	1.29424	0.672653	0.779385	0.649523	1.80024	1.48581		0.575248	1.21741	0.620731	1.83717	1.09134	0.62086	1.38481	1.17693	0.882704	1.00554	0.758204	0.668133	1.13909	0.869359
0.688383	1.3554	0.789527	0.566413	0.636645	1.0165	0.797724	0.792981	1.20768	0.617877	1.67035	0.837431	2.00481	1.70673		0.710276	0.919704	0.893316	0.844427	0.994155	1.10831	1.23493	1.42508	0.806261	0.708155	0.914644	0.749602	1.3083	1.49839
0.711298	1.70398	0.696142	0.660556	1.39206	0.547108	0.625431	0.448594	1.35892	1.09745	1.76176	1.15047	0.788051	0.854271		0.792305	1.17142	0.629374	0.819495	0.878722	0.702715	0.855666	0.633999	1.26912	1.37666	1.5767	0.69866	0.869787	0.802556
0.474821	1.62866	0.921736	0.767787	1.02597	1.27728	0.79639	1.44018	1.55074	0.488272	1.71121	0.938307	0.649274	2.12464		0.50696	0.871692	0.902437	1.04306	1.03257	0.677162	0.68371	1.01613	1.11103	1.01539	1.72709	0.963384	0.870651	1.63006
0.802617	1.65078	1.42998	0.904275	1.98655	0.644822	1.08382	0.876572	0.512976	0.574518	0.537498	0.481502	0.829979	1.51319		0.620341	1.1645	0.998173	0.999536	1.02335	0.968799	0.604921	0.826207	0.476387	0.912343	0.612009	0.745101	0.883594	1.08241
0.883413	0.750407	0.557477	1.7673	1.35336	1.25524	1.04425	0.914688	1.12325	0.698446	1.66935	1.82925	1.48786	1.19557		0.816728	0.943523	0.81412	1.2059	1.02559	0.860002	0.768511	0.968857	1.56937	0.857307	1.69237	1.71635	1.06657	0.842632
0.912434	1.72314	0.514011	1.43577	0.681134	0.826376	0.623594	1.18665	3.82604	0.779538	0.66584	0.931795	0.85502	1.97002		0.807256	0.87747	0.565899	1.17152	0.817053	0.930173	0.659317	0.768851	3.12635	1.07344	0.804785	0.809636	0.908754	1.08941
0.643987	1.21481	0.873498	1.43169	1.18364	1.10541	0.955114	1.08758	2.31889	0.587106	0.582787	0.555676	0.750803	1.45143		0.548922	1.13254	0.846543	0.856779	0.923957	0.964544	0.957546	0.746806	2.01676	0.73739	0.756368	0.923781	0.976093	0.565581
0.767337	1.15357	0.744321	1.14566	1.33479	1.57977	1.00018	1.80602	1.77566	0.827387	0.801225	0.477699	0.895769	1.33926		0.662545	1.00284	0.929012	1.13764	0.989433	1.15504	0.783057	1.18042	0.922597	0.968759	1.02866	0.74582	0.889339	1.0264
0.753928	1.05463	0.84866	0.83497	1.23448	0.502253	1.29119	0.546618	0.966273	0.790429	0.864363	0.548661	1.50396	2.04177		0.668165	0.941536	0.832247	0.925431	0.925301	0.682024	0.925999	0.864098	1.69908	0.874219	0.928135	0.700597	0.761112	0.869928
0.495182	0.657311	0.45551	0.67303	1.68716	1.52104	0.689036	1.35131	1.60295	1.04078	1.2268	0.491805	1.41516	1.19599		0.586082	0.893134	0.577068	0.871124	1.58724	0.99329	0.928919	1.14572	0.560888	0.968801	1.29658	0.644514	1.41611	0.945667
0.663029	2.15849	0.695296	0.982171	0.880779	0.764894	0.689985	1.44057	1.24403	0.967178	1.75939	0.499136	0.754228	0.53363		0.583831	0.948759	0.968765	0.797564	0.776757	0.873737	0.6904	1.16118	1.30661	1.13611	1.25879	0.699536	0.793108	0.641074
0.685222	1.21945	0.836088	1.03499	1.34741	0.852641	0.660332	1.22872	1.72798	0.443476	0.775075	0.4684	2.09168	2.13197		0.561213	0.95918	0.959699	0.907174	1.03884	0.854021	0.690234	1.0264	1.60816	0.778379	1.42316	0.781624	1.22325	1.0937
0.702673	1.41392	1.02404	0.631229	1.82744	0.790852	1.17559	1.5854	1.48714	0.975096	1.3258	0.644012	0.787343	1.3527		0.700764	1.10972	0.825598	0.931536	1.62061	0.550849	1.19285	1.11076	1.72152	1.19468	1.19507	0.763444	0.61819	0.615986
0.561984	0.941782	1.78263	0.682664	1.24896	1.41903	0.524348	1.21251	1.36083	0.836036	0.549616	0.787971	1.37201	0.489441		0.583713	1.06817	1.29197	0.811996	1.30375	1.25243	0.955779	0.823914	1.13971	0.82158	0.785832	1.0385	1.1237	0.557263
0.471385	0.930723	1.02921	0.689759	1.38667	0.640068	0.740134	0.85606	1.79405	1.08839	0.828055	1.55447	1.701	1.60447		0.649963	1.0025	0.935969	1.00409	1.19193	0.702006	0.846369	0.863288	0.986449	1.11456	0.880833	0.934922	1.33411	0.635227
1.1057	1.90621	0.613681	1.40738	0.431705	0.606651	0.502988	0.379145	1.42374	0.610436	0.436114	0.686165	0.970364	1.93201		1.2281	1.38653	0.647003	1.27315	0.584309	0.716573	0.721724	0.527658	1.13332	0.710164	0.690795	0.744997	0.84702	1.081
0.81603	1.01788	0.889827	1.05902	1.72472	0.672401	0.693626	1.17245	2.20785	0.656751	0.592842	0.523451	0.701401	2.79276		0.55121	0.937641	1.01954	1.11735	0.865319	0.692498	0.915554	0.82133	1.31289	1.05028	0.835375	0.628441	0.805687	1.71555
0.737484	0.607488	1.44493	0.893447	1.23245	0.683974	0.750138	0.769098	1.03571	0.642814	1.42538	0.404336	0.79429	1.50888		0.620594	0.939283	0.936422	0.996851	0.920828	0.777112	0.819215	0.679143	0.968068	0.917178	1.22402	0.598397	0.701544	0.584224
0.641457	0.86449	1.24407	0.896757	0.596797	0.537413	0.618684	1.38739	0.92654	1.45845	1.3628	1.5968	1.37922	1.52327		0.564076	0.841797	0.782807	0.956214	0.845591	0.658337	0.69985	1.37447	0.775841	1.11631	1.58079	0.915677	1.09601	0.834193
0.846521	1.40596	1.55269	0.826883	1.10279	0.848129	1.29925	0.696616	1.68769	0.637582	0.725914	0.567593	1.32515	2.08127		0.670288	1.2462	0.779789	0.849759	0.915338	0.728682	0.745088	0.78585	1.39529	0.796071	0.915266	0.77771	0.643363	1.39401
0.943674	0.828265	0.799038	1.28905	1.76153	0.719948	0.833162	1.0269	1.63232	0.899782	0.654275	0.574493	1.72435	0.457061		1.00271	0.793032	0.633697	0.991068	1.49437	0.711884	1.0994	0.775228	1.36623	1.08044	0.950203	0.697216	1.44183	0.472184
0.639214	1.12378	1.13831	0.781433	0.584815	1.19839	0.506163	1.73498	1.42707	0.906384	0.793194	1.19108	0.662425	0.779559		0.751323	1.01739	0.789334	0.999483	0.811821	0.903413	0.969744	0.82013	1.29711	1.07466	1.10582	0.944821	0.743851	0.76058
0.82396	1.35925	1.22791	0.997199	1.40047	1.12602	0.622814	1.75299	2.20296	0.877581	0.865889	1.00285	0.534117	0.370355		0.775405	1.23035	0.873746	1.14462	1.17628	0.789625	0.631651	1.29423	1.63357	1.04452	1.07615	0.898145	0.71117	0.832021
0.583181	1.76011	1.60527	1.61631	0.712063	0.878893	0.653091	1.23914	1.76444	0.779514	1.37624	0.876893	1.90731	0.929866		0.59926	0.851342	1.16646	0.855837	1.41193	0.995456	1.02933	1.13785	1.27439	0.904657	1.46533	0.78234	1.03399	0.866906
0.730831	1.49824	0.858765	1.1646	0.895143	0.740848	1.16776	0.681779	1.0014	0.594901	1.68407	0.72618	1.74881	2.00533		0.724911	1.09986	1.16766	1.0712	0.798382	0.867447	0.734846	0.923661	0.886779	0.782092	1.16258	0.723934	0.937521	1.42251
0.806813	1.15972	1.2945	0.95913	0.548218	0.898713	0.557994	0.674687	1.64049	1.35346	0.714869	2.25446	1.38308	1.34608		0.797488	0.986012	0.947356	1.17114	0.782704	0.963573	0.671066	1.01948	1.39232	1.33187	1.02834	1.09231	0.850434	1.07135
0.491788	0.668412	1.04337	1.28599	2.10081	1.14187	0.628145	0.506264	1.37338	0.780551	1.18808	0.909159	1.38044	1.78073		0.540594	0.77103	0.776064	0.964259	1.20875	0.93658	0.780082	0.64061	1.11717	0.872084	0.995628	0.951294	0.883908	1.00605
0.585105	0.541849	1.23715	0.821624	0.848058	1.27163	0.552299	0.666304	1.15789	1.20944	1.77519	0.768656	1.24511	1.03854		0.601272	0.816443	0.937025	0.808035	1.44288	0.720545	0.759205	1.03681	0.830976	1.11881	1.39956	0.634354	0.974499	1.1294
1.62164	1.61379	1.00919	0.643309	0.901826	0.934155	1.42813	0.682182	1.88736	0.463932	1.78086	0.65136	1.79653	1.01123		1.01231	1.02795	1.0836	0.888677	1.01023	0.920109	1.51836	0.679647	0.684126	0.74152	1.28351	0.813318	1.72738	1.02358
0.673946	0.816471	0.723987	1.40168	1.29868	1.57591	0.951668	1.04779	0.740602	0.834865	1.40844	0.941865	1.13741	0.83558		0.61739	0.768594	0.747508	1.04761	1.00769	1.27816	1.19057	0.929321	0.728726	0.96687	0.744541	1.08842	0.945076	0.711124
0.750459	0.57413	0.875723	1.36106	0.871991	0.511226	1.11252	1.39601	1.35293	0.822862	0.847309	0.382971	1.27753	1.14772		0.663115	0.67588	0.857255	1.18423	0.918989	0.602554	0.959003	0.764747	1.14263	1.07122	1.07177	0.488889	0.905272	1.19584
0.766316	1.44546	1.23044	1.11855	0.616182	1.71726	0.620771	0.779334	1.04379	0.566815	0.926068	1.34012	2.36383	1.38309		0.739005	1.2739	0.974757	1.24378	0.760387	1.13021	1.18543	0.8655	1.16459	0.852318	1.1945	1.26338	1.37037	1.15882
0.601432	0.93305	1.25796	0.650023	1.4539	0.802836	0.978037	0.596914	2.24464	1.10156	0.853154	0.45097	1.1281	0.920547		0.576866	0.903281	0.757987	0.848725	0.823409	1.15914	0.635323	0.652039	1.32712	1.11222	0.999607	0.658945	1.01857	0.825097
0.66482	0.74845	0.558337	1.19271	1.23825	1.33649	0.918376	1.13621	0.54416	1.06066	2.17278	0.693004	0.683885	0.705168		0.719931	1.00121	0.809527	0.863437	1.30662	1.1388	1.12955	1.05908	0.665382	0.985392	1.41991	0.80552	0.790688	1.08918
1.07123	1.03046	1.25781	1.87741	1.06642	1.13322	0.647802	1.76673	0.570598	1.43321	0.633665	1.43466	1.3826	0.641362		0.666985	0.980322	0.974186	1.26332	0.926928	1.05432	0.770705	1.24402	0.565545	1.17532	0.826131	1.28156	0.897486	0.789214
0.761656	0.618997	0.652548	1.16728	0.919733	1.058	0.705235	1.08312	1.46246	0.453486	0.906773	1.3109	1.54098	1.70552		0.757394	0.818001	0.634928	1.13228	0.892193	0.742879	0.618947	0.777796	1.57722	0.821198	0.68192	1.20049	1.4432	1.25372
0.799455	1.38899	1.14407	0.898017	1.17389	1.15846	0.803283	0.653175	2.86646	0.569368	0.664517	0.89421	1.75971	0.404434		0.704674	0.61102	0.763204	0.975138	1.08376	1.33561	1.23531	0.819616	1.76851	0.859061	0.770473	0.892775	1.01166	0.530546
0.561095	1.32211	0.650871	0.826117	1.61954	0.952103	0.908735	0.748693	2.55349	0.568043	0.479909	0.682055	1.46886	1.45657		0.557154	0.920692	0.648008	0.965731	0.7876	0.633529	1.4792	0.757426	2.0808	0.755789	0.639729	0.5784	1.20977	0.893059
0.484862	1.27429	0.497868	1.1644	0.604694	0.54835	0.812061	1.15534	1.53032	0.686628	0.588933	0.521016	1.68214	1.43374		0.471933	0.981613	0.569443	1.16018	1.18535	0.694107	0.8166	0.974842	1.18136	0.85833	0.864449	0.716089	0.734629	1.00019
0.714665	1.33298	1.4833	1.19438	1.61833	1.14781	0.628103	0.559441	1.80081	1.37187	1.52085	1.12124	1.76527	1.76331		0.906745	0.858456	1.58216	1.21216	0.955871	1.15041	0.73335	0.829909	1.45087	0.896005	1.09623	1.04651	0.774746	0.807058
0.812533	0.824924	1.46678	1.15901	1.2977	0.846293	0.581395	1.02097	0.499046	0.647928	1.07602	0.293067	1.53681	1.38557		0.713792	0.910097	1.10026	1.1043	1.34762	0.975847	1.26752	0.843477	0.456508	0.933224	0.983298	0.531936	1.54208	1.07174
0.687567	0.558202	0.472349	0.819985	0.937055	1.48044	0.548375	0.554072	0.999979	0.975569	1.05281	0.580717	0.803997	1.29231		0.628377	0.683014	0.592563	0.955762	1.49179	1.14766	0.898828	0.661631	0.956742	1.18656	1.28025	0.796784	1.10915	0.855428
0.553278	0.858109	0.98332	1.32716	1.20372	1.54375	0.657564	0.693759	1.69473	0.739177	1.18647	0.742343	0.748472	0.390208		0.592387	0.997017	0.754187	0.905686	1.09205	1.31155	0.848905	0.58348	1.09634	0.855779	0.949941	0.895063	0.719905	0.604648
0.735215	1.50888	0.821742	0.749993	0.416589	0.505768	0.683952	0.878045	2.02011	0.72942	1.95908	0.505374	1.90442	1.74333		0.60481	1.07017	0.687483	0.813855	0.735539	0.636056	0.761145	0.866195	1.80835	0.996872	1.52205	0.74459	1.16934	1.07278
0.610549	1.9707	1.07854	1.08654	0.896681	0.733856	0.816866	1.10085	0.805262	0.673376	1.72083	0.703813	0.785045	0.610565		0.643465	1.11951	0.931793	1.41239	0.97041	0.789272	0.704145	0.812832	0.925514	0.803883	1.23252	0.844278	0.628876	0.708595
0.629861	0.986898	0.830539	1.18484	1.13302	0.602124	0.934157	0.897241	0.775401	0.527505	0.951518	1.26247	1.17322	0.638718		0.756831	0.737504	0.906979	1.3113	1.12319	1.0691	1.11979	0.755282	0.797197	0.890525	1.68527	0.971891	1.18313	0.896604
0.543263	1.58942	0.782145	0.69382	0.993262	0.548099	0.766189	0.766915	2.05883	0.532698	1.88584	1.42795	2.25468	1.22706		0.562292	0.665375	0.885873	0.857888	1.05772	0.609966	1.26655	0.752139	1.81753	0.770676	1.38002	0.844498	1.3453	0.684437
0.853038	0.939803	2.24585	0.525333	0.553935	1.24245	0.846198	0.539533	0.677711	0.781023	2.36952	0.698447	0.688723	1.57348		0.806163	1.18697	1.79386	0.690502	0.720213	1.08062	0.837869	0.634871	0.850975	1.12128	1.4881	0.713065	0.720409	1.39092
0.626254	1.13171	0.839593	1.41105	0.528679	0.969141	0.819859	1.44565	1.49266	1.96922	1.29212	1.03713	0.944016	1.33297		0.577454	0.920842	0.643927	0.78899	1.23576	0.811541	0.827484	0.778466	1.10474	1.46813	1.17163	0.629476	0.946809	0.559424
0.750245	1.73286	0.981403	1.54089	1.56209	1.04085	0.501201	1.68112	2.29844	1.37296	0.584237	0.650029	0.919928	0.146002		0.580401	1.19191	0.723212	1.28046	1.47545	0.793795	0.735948	0.923637	1.2023	0.996967	0.775318	0.805892	0.951386	0.478217
0.62958	1.18781	1.50468	0.637599	0.610885	0.624879	0.878094	0.612057	0.621794	0.650577	0.850763	0.695972	1.03059	1.45453		0.60301	1.04522	0.906606	0.841489	0.786627	0.652315	1.20452	0.627755	0.848649	1.01833	0.976448	0.678366	0.882266	0.927076
0.585121	1.59266	0.782775	0.633421	0.538113	0.873501	0.711825	0.647891	1.89135	1.71813	1.27497	0.653605	0.800918	1.37823		0.657365	1.15661	1.09243	0.815546	0.9654	1.39015	0.797377	0.811807	1.14919	1.05857	0.901433	0.853842	0.787687	0.62909
0.692336	1.13217	0.869326	0.777215	0.553983	1.49885	0.787398	0.917244	0.774187	0.883885	1.31266	0.535964	2.10989	1.40072		0.6069	1.0499	0.758189	0.914727	0.800546	0.963518	0.746291	0.722623	0.801375	1.08514	1.24459	0.668168	1.24337	1.53171
0.521376	1.38544	1.19241	0.505501	1.38321	0.885685	0.577474	1.59344	1.32165	0.630288	1.15926	1.08768	1.56832	1.85268		0.501636	0.818918	1.12239	0.655208	0.876331	1.05853	0.6857	0.777054	2.20728	0.895981	1.39968	0.919723	1.08249	0.8175
0.606065	0.610169	0.434854	0.753778	0.640613	1.03803	1.08538	1.65352	1.52774	0.830725	0.294438	0.6799	1.6013	1.25778		0.600862	0.765122	0.553803	1.01623	0.775521	0.964577	1.56097	1.34768	1.19468	1.11879	0.549242	0.762379	1.37121	0.806594
0.712931	0.818834	0.850755	1.91478	1.32327	0.640953	0.560836	0.703082	0.780792	0.661706	0.505331	0.493631	0.90786	1.32235		0.648748	0.869998	1.14514	0.930295	1.18171	0.807122	0.755646	0.763724	0.83973	1.02361	0.851335	0.878531	0.779511	0.931503
0.551342	1.56808	1.42279	0.582207	1.17767	1.23657	0.804383	0.789604	0.782557	0.925883	1.29777	0.814604	0.777309	0.443572		0.519883	1.25495	0.70179	0.803183	1.39853	1.00557	1.12197	0.777391	1.45453	1.15091	1.12153	0.840896	0.879052	0.719548
0.651506	1.21277	0.744321	0.736501	0.899558	1.57593	0.525201	0.520186	0.784163	0.665252	0.753902	1.62809	2.06613	0.269511		0.779319	0.909834	0.963754	0.891975	0.950704	1.02832	0.575631	0.813245	0.768418	0.869951	0.891059	1.35197	0.932722	0.587043
0.559714	0.829084	1.40337	0.847851	1.11286	2.62146	0.663147	0.936902	1.6282	0.813255	0.934453	1.13248	1.79768	1.10024		0.642554	0.729415	0.841464	1.09408	1.16753	1.86045	0.658801	0.849222	1.30886	0.969042	0.77385	0.857945	1.64534	0.86531
0.63821	1.281	1.54816	1.81623	1.07595	1.01859	0.751449	1.29006	1.50188	0.587202	0.771228	0.997151	0.553394	1.10743		0.849053	1.10947	0.971579	1.18471	1.19835	1.03361	0.631833	0.92755	1.44371	0.843398	0.915638	0.746837	0.741547	0.916266
0.572821	0.736483	1.13055	0.622325	1.32357	0.900502	0.710969	1.82217	0.724667	0.501297	0.643133	0.743675	0.437095	0.732741		0.508498	0.849194	0.691133	0.591104	1.46526	1.17217	1.31176	1.25593	1.14646	0.728408	0.821552	0.966303	0.653702	0.643521
0.776935	0.586024	1.13369	1.31086	1.1058	1.3773	0.630482	1.00467	0.822502	0.739841	0.49313	0.998603	1.08766	1.72191		0.79247	0.736328	1.04067	0.727267	0.886874	0.832349	0.7445	0.782683	0.996675	0.915759	0.764621	1.04499	0.903331	1.34073
0.861693	1.32482	0.986597	0.769748	0.702798	0.704762	0.608563	1.6216	1.00713	1.00963	0.819895	0.454623	1.64775	0.817553		0.751842	0.992441	0.79999	0.79651	0.841409	0.780825	0.680966	0.875499	1.10325	0.873355	0.943237	0.664379	0.956301	0.834654
0.781845	0.988763	1.40809	1.82127	1.11455	1.75828	0.760197	1.91027	1.11038	0.693499	0.639696	0.584416	2.11924	1.48589		0.614658	1.14488	1.25355	1.22178	1.00273	0.968471	0.882774	1.56954	0.947362	0.705971	1.02663	0.731004	1.85718	0.989649
0.818196	1.24045	1.18328	1.1539	1.32881	0.856764	0.413176	0.821296	1.06368	0.498747	1.57291	1.02901	0.670983	0.361172		0.577131	0.845646	1.0792	0.883823	1.21416	1.07743	0.630294	0.973942	0.965344	0.778687	1.05448	0.91595	0.702581	0.599379
0.590717	1.50453	0.878988	0.702637	1.07438	0.690198	0.497513	0.697655	0.514071	1.63563	0.681584	0.447379	0.538779	1.03072		0.481529	0.985529	0.629408	0.886047	1.18377	0.69339	0.754638	0.708834	0.686921	1.10236	1.47312	0.569148	0.706681	1.04748
0.833591	1.13945	0.634081	1.09937	1.1306	0.702143	0.919281	2.02444	1.13222	0.464357	1.37483	0.847306	1.05639	0.966621		0.835961	0.954356	0.66666	1.0453	0.984175	0.654839	1.3267	1.7013	0.996064	0.694186	0.877937	1.13432	1.03694	0.95043
0.873902	1.56628	0.787976	1.24912	1.25651	0.486291	0.554645	0.656043	1.00055	0.82288	0.94876	1.15112	0.553566	2.11486		0.660702	0.916006	0.872234	1.2393	0.957047	0.583548	0.799461	0.729038	0.789012	0.902762	1.4749	1.01972	0.626019	1.12888
0.671375	1.70074	0.611441	1.21949	1.35736	0.64497	0.546497	1.50932	1.24119	0.655015	1.67166	0.880112	1.73391	1.41446		0.673648	1.28716	0.682759	1.12006	0.792045	0.699055	0.706892	1.08246	1.46788	0.788221	1.15944	1.23214	0.622118	0.851206
0.704522	0.628053	1.26655	0.757935	1.70447	1.6681	0.590947	1.23094	1.22542	0.891986	1.06693	1.45116	1.24941	1.09905		0.663119	0.932103	0.827481	0.68842	1.18728	0.986968	0.749134	0.843783	1.49627	1.11549	1.05029	1.21267	1.2464	1.11147
0.568957	2.15302	0.439748	0.683026	0.746496	0.625669	0.696125	1.55544	2.49764	1.00203	0.56131	0.700104	1.59404	1.29814		0.530901	1.1784	0.565314	1.11852	1.13338	0.753449	0.72112	1.29218	2.05043	1.04592	1.39889	0.730061	1.05821	0.985671
0.653269	1.03192	1.26738	1.73303	1.31295	1.03023	0.532628	0.836785	1.18753	1.23259	1.19656	0.689189	0.644421	0.722379		0.639809	1.01492	0.798926	1.33385	1.16334	1.21306	0.98877	0.936669	1.00267	0.901721	1.15453	0.790241	0.719753	1.01566
0.828769	1.56382	0.625667	0.781201	0.62296	1.4187	0.884749	0.658881	1.75983	0.478876	1.0168	0.429008	2.02016	0.805527		0.676311	1.19529	0.919233	0.91506	0.975242	1.31902	1.16342	0.693388	1.62518	0.830339	1.05975	0.479753	1.0945	0.858064
0.657069	0.758296	0.91559	0.945292	1.39826	1.35664	0.794648	2.05284	1.92505	0.92812	2.1845	0.489742	1.02412	0.437009		0.688811	0.865549	0.894992	0.877844	1.20554	0.73218	0.955372	0.985624	1.32191	1.04511	1.40796	0.784667	1.02109	0.572227
0.703187	0.749199	0.785731	0.850598	1.11134	0.583904	0.540226	1.0561	0.775922	0.368941	1.07413	1.16004	1.42093	1.39219		0.557857	0.937717	0.794144	1.16658	0.995477	0.875575	0.867641	0.880643	0.799049	0.681969	1.13336	1.07413	1.85416	1.16119
0.606789	1.56106	1.13438	1.17443	0.636328	1.25682	0.436478	1.32362	1.36292	0.626555	0.548113	0.643753	1.07432	1.21893		0.588142	1.33295	1.29144	1.19838	0.973269	1.07429	0.733996	0.962394	1.35974	0.710785	0.982524	0.747577	1.22957	0.924311
0.675758	0.625683	1.20479	1.28255	0.436265	1.37479	1.02965	1.0847	2.14441	0.62239	1.01305	0.311724	1.73625	0.698031		0.604358	1.59892	1.21618	1.30613	0.673029	1.06566	1.09689	1.27286	1.05276	0.849716	0.922299	0.361548	1.20214	0.73935
0.630103	1.30528	0.472741	1.15945	0.911222	0.715717	0.879752	1.36053	1.07808	0.56595	1.75158	1.20448	1.53374	0.606542		0.654908	1.28654	0.56873	0.893241	1.22751	0.78909	1.0859	0.885713	0.995452	0.741674	1.15649	1.05139	1.24495	0.618274
0.538143	1.61792	0.950119	1.2954	0.532255	1.06637	0.626956	0.640827	0.625755	0.605897	0.746553	0.719709	1.1615	1.23528		0.501023	0.851549	0.977727	0.96337	0.763666	0.915302	0.63325	1.12787	0.597553	0.764965	0.982826	0.907631	0.613401	0.732446
0.638357	1.84629	1.1905	1.45659	1.97568	0.570365	0.724464	1.94559	1.90974	0.679568	0.625525	0.640346	1.56963	0.204705		0.554836	1.33241	0.978137	1.21095	1.34486	0.810912	0.923009	1.01243	1.08911	1.01412	0.95625	1.05604	1.24181	0.578015
0.78212	1.96558	1.60107	0.819565	2.38745	0.765782	0.640067	1.15776	1.8551	1.44489	0.62537	0.458053	1.27854	1.71985		0.649865	1.0976	1.63027	0.859238	1.4881	0.708616	0.677426	0.948057	1.35108	1.01219	0.938173	0.601678	1.24275	1.17988
0.670867	0.907071	1.41069	1.08782	0.888682	0.67456	0.63065	1.00204	1.0688	0.559225	1.80501	0.597661	2.25993	1.03674		0.638553	0.706364	1.61161	1.1888	0.844607	0.817344	0.520576	1.07418	1.56292	0.843698	1.79184	0.726896	1.42205	0.711986
0.568494	1.23883	0.477693	0.902619	0.965954	0.828126	0.496578	0.568042	0.782358	0.55907	0.626133	0.713028	1.2321	0.912369		0.513938	1.60352	0.616971	0.910737	1.15634	0.767032	0.690619	0.822405	0.73036	0.791257	1.06108	0.750725	0.807536	1.07903
0.607024	2.1057	0.90433	0.903384	0.968055	1.00737	0.493604	0.944094	2.43797	1.78274	0.897208	1.10512	0.798575	2.00155		0.587779	1.36415	1.02247	1.17629	1.21212	0.971279	0.647895	0.763857	1.24202	1.29723	0.97102	1.00077	0.876134	1.40586
0.580367	0.539916	1.10727	0.877918	1.32767	0.527452	0.717482	1.01795	1.2005	1.0828	1.54662	0.619312	0.509223	1.75832		0.589445	0.816051	0.908619	0.898211	0.943086	0.763924	1.27189	1.05266	0.704093	0.818688	0.966952	0.647273	0.635563	0.908496
0.668284	1.90683	1.44066	1.25122	0.510049	1.5539	0.983207	1.27687	1.15332	0.560304	0.561242	0.820359	0.817042	1.40693		0.597652	1.17508	1.07365	0.974316	0.72507	0.831128	1.16161	1.01752	0.976956	0.794099	0.882831	0.784238	0.946082	0.772439
0.673765	1.16757	0.721353	0.567787	0.941423	0.546921	0.520066	1.8395	1.42236	0.842275	0.799725	0.569866	1.43858	0.529208		0.630955	0.794528	1.02527	0.851032	1.22251	0.857878	0.831104	1.07746	1.29447	0.939167	1.02415	1.39099	1.74829	0.592738
0.741421	1.32463	1.04895	0.984867	0.711873	1.58794	0.651768	1.41379	0.856111	0.79395	0.869456	0.571547	1.50473	1.16589		0.545333	1.27233	0.759242	1.13916	1.03512	1.28577	1.13926	0.879758	0.78698	0.8978	1.19103	0.766404	0.970255	0.753184
0.58535	1.16279	1.01796	1.19151	1.14079	1.05489	0.637485	1.25076	1.51495	0.562518	1.25006	1.01423	1.92462	0.420206		0.680004	0.928274	1.02131	1.01667	1.07176	0.973043	0.886997	1.00349	1.45285	0.896486	1.30874	1.0958	1.55788	0.512754
0.719352	0.847771	1.0112	0.738971	1.23025	0.733919	0.774477	1.04497	1.03261	0.723922	1.41605	0.931825	0.687206	0.555049		0.709293	0.827194	0.814517	0.766425	1.13862	0.917057	0.866805	1.16429	1.31585	0.915707	1.04064	0.814943	0.729628	0.610586
0.628216	0.564977	0.579204	1.26117	0.841517	1.72615	0.442322	1.56038	1.30822	0.640941	0.926515	0.57922	2.05871	1.00135		0.549952	0.703616	0.635716	0.710059	1.07613	0.803744	0.582511	1.42461	1.51272	0.97119	1.1126	0.817516	1.26037	0.825421
0.532206	1.16281	1.4771	0.588346	1.19213	1.14074	0.577074	0.667273	1.1333	0.975417	1.34043	0.685335	2.02446	1.35934		0.615554	1.01698	0.959749	0.689456	1.16339	0.677413	0.752649	0.721098	0.724655	0.884067	1.21076	0.709891	0.848925	1.84726
0.621554	1.86516	0.760964	0.526428	0.599908	1.43415	0.624574	1.06833	3.00424	0.552062	1.31803	0.714782	1.22458	1.30844		0.666831	1.0736	0.970995	0.710973	0.865549	1.2576	0.891679	0.84997	1.85153	0.958552	1.06888	0.841079	1.09843	0.940157
0.602409	0.608718	0.865409	0.732556	0.662266	1.69781	0.655468	0.884693	0.63956	0.850986	1.04184	0.919794	0.568086	0.716716		0.652238	0.708449	0.941981	1.09874	0.872602	1.06362	0.948766	0.884338	0.862301	1.14271	1.28104	0.920848	0.698313	0.702806
0.581261	1.23806	1.48138	1.12791	1.04375	1.03931	0.537721	1.10213	2.24479	0.839279	1.16198	0.471453	1.95338	1.12997		0.569032	1.00261	1.2637	0.87249	1.08318	0.927304	0.727739	1.10839	1.19746	1.18295	0.894403	0.655136	1.45458	0.59463
0.750593	0.466842	0.467773	0.692517	1.54764	0.490681	1.2438	1.50388	1.77901	0.583178	0.653465	0.881364	1.12068	0.908408		0.605107	0.591312	0.573655	0.824377	0.809553	0.725484	0.722745	1.06185	1.63337	0.845405	0.867113	0.863532	0.874457	0.906143
0.569201	1.29734	0.934184	0.564761	0.840042	0.959228	0.647745	0.684097	0.898009	0.590175	2.06479	1.03986	0.611972	1.18366		0.612316	0.968068	0.952291	0.640834	0.95537	1.16381	0.815906	0.799048	0.913142	0.758213	0.937933	0.901704	0.687829	0.797976
0.583044	0.506826	0.580793	1.10498	0.983174	0.636497	0.687499	1.84177	1.63469	1.3611	1.82695	0.821896	2.31701	1.04624		0.54158	0.945355	0.73662	0.803427	1.1759	0.886829	0.872713	1.77917	1.72161	1.28803	1.35001	0.74467	2.17357	0.663089
0.658088	0.613675	1.12854	0.578035	1.3278	1.34791	0.657923	1.75967	2.60304	1.0778	1.24268	0.844199	1.62074	1.15512		0.61467	0.839201	0.756537	0.904801	1.46649	0.788365	0.853162	0.800231	1.97674	1.12675	1.56514	0.976346	1.23293	0.957118
0.560961	1.23483	1.32858	0.628864	0.787768	1.32775	0.826876	0.534946	1.71757	0.865341	1.43744	0.634552	2.46771	0.659096		0.525204	0.91781	1.09166	0.769411	0.791238	0.995034	0.924195	0.711633	1.1905	0.955394	1.21583	0.799097	1.51265	0.773248
0.684888	1.19239	1.15736	0.807838	0.552992	0.523251	1.36455	0.97268	0.759146	0.512201	0.564678	0.729977	0.885136	1.10957		0.60788	0.962906	1.04377	0.839859	0.843267	0.648235	1.52386	0.862063	0.768152	0.846041	0.807541	0.673424	0.719281	0.837463
0.805545	0.797138	0.963394	0.498932	1.1249	1.01207	0.691421	0.707347	1.48595	0.754121	1.2585	0.41385	1.16892	1.37373		0.62101	0.824376	0.939271	0.644951	1.0203	0.756695	0.988251	0.909658	1.19893	1.04546	1.2548	0.64166	1.07987	0.724441
0.52887	1.0602	1.11426	1.04602	0.804415	0.74821	0.704641	1.3143	1.86607	0.860513	1.84747	0.696591	1.1398	0.57659		0.617566	0.801615	1.06907	0.950085	0.962696	0.635371	0.910692	1.20563	0.979074	0.917897	0.963943	0.823234	1.02264	0.756209
0.568337	1.27376	0.840079	0.924595	0.73549	0.972331	0.58586	1.34297	0.960983	0.782343	2.17081	0.918605	1.51089	1.5932		0.644463	0.950477	0.944098	0.869777	0.980597	1.06711	0.869663	0.92408	0.959656	1.09249	1.85858	0.748357	1.10285	0.879282
0.538172	1.77439	0.588597	0.521001	1.94692	1.11057	0.593277	1.0267	1.03361	0.851637	0.64667	0.55358	0.667182	1.20827		0.527291	1.57785	0.822535	0.616078	1.40814	1.08307	1.11733	1.20613	0.777926	0.926552	1.09493	0.783745	0.745634	0.592994
0.689598	2.10951	1.47715	0.542614	1.46868	0.703449	0.761741	0.571898	1.95354	1.51121	1.25073	0.635325	0.547592	1.41353		0.582258	1.01873	1.02838	0.654556	1.42608	0.810197	0.68128	0.692956	1.09326	0.926946	1.21072	0.878303	0.62624	0.807394
0.662068	0.555691	1.26902	0.997898	1.77624	1.37291	0.50931	0.466216	2.1725	0.756543	1.44262	1.22378	1.68615	1.42424		0.589483	0.930936	1.02556	1.12714	1.11012	0.766958	0.704313	0.527661	1.33211	1.38935	1.36397	0.768869	1.31874	0.607313
0.646696	1.29605	0.852498	1.31587	1.0486	0.626677	1.39096	0.744383	1.60178	0.622618	0.939126	1.43629	0.787065	0.891746		0.70371	1.09119	0.832326	0.897733	1.09697	1.10963	1.40331	0.692253	0.905255	1.00247	1.00973	0.929126	0.777665	0.58693
0.492967	0.681342	1.23617	1.68967	0.965862	0.507763	0.809938	1.4154	0.965609	1.5954	1.13068	0.522651	0.718022	0.557094		0.694166	0.789624	0.890322	1.48908	1.12955	0.696385	0.82322	1.1889	0.866881	1.3522	1.02282	0.770888	0.751224	0.682291
0.711819	1.788	1.08325	1.39752	0.954851	0.781861	0.699254	0.573194	1.48734	0.884164	1.56233	0.814522	1.67498	1.37567		0.661552	1.26758	0.938202	1.12113	1.05959	1.2788	0.765874	0.720911	1.05652	0.936553	1.35798	0.899621	1.21533	0.870244
0.763061	0.490523	0.667226	0.475217	1.37863	0.998432	0.867827	1.13076	0.652288	0.883347	1.09821	0.631657	1.83704	1.97288		0.614926	0.676696	0.789575	0.597027	0.901984	0.930792	1.08701	0.990634	0.629184	1.02697	0.98532	0.832953	1.01662	0.786774
0.702525	1.57481	0.810772	1.18489	1.14247	1.16002	0.621921	1.50999	2.00885	0.905537	1.98186	0.844766	0.723234	1.74633		0.651936	0.938962	0.889954	1.18222	1.06884	0.927646	1.10615	0.910076	1.05549	0.903256	1.60626	0.941224	0.734753	0.915895
0.675725	1.74888	0.701248	1.25718	0.837686	0.682354	1.70248	1.3468	2.04219	0.79914	0.669453	0.86299	0.693565	1.48329		0.790965	1.09251	0.774644	1.02001	1.15251	0.820153	1.21519	0.855356	1.24744	1.03694	1.06154	1.16148	0.824056	1.05097
0.603234	0.563392	0.591544	0.99335	1.22874	1.11385	0.656452	0.541822	1.29895	0.789666	0.85385	1.15474	1.60275	0.98739		0.614283	0.663991	0.716633	0.615759	1.09131	1.69822	0.770858	0.654943	1.3062	0.924989	1.16664	0.849217	0.892588	0.807933
0.561517	1.7336	0.537805	0.903328	1.73286	1.0729	0.486985	1.56108	1.52928	0.892803	2.25479	0.469927	0.446706	1.50827		0.51695	1.2891	0.578173	1.06538	0.88935	1.3629	0.577189	0.98428	1.2047	0.989152	1.60085	0.65983	0.652547	1.05038
0.619204	1.84631	1.32462	0.685569	0.9834	1.44471	0.52541	0.922902	2.06591	0.751202	0.786794	0.571938	1.71525	1.7827		0.558891	0.998799	0.640258	0.772939	0.987825	1.66673	0.643537	1.05847	1.54933	0.873371	1.27628	0.667383	0.865883	1.28097
0.687344	1.66053	1.13596	0.430899	1.73487	1.55192	1.02397	1.4694	0.733828	0.527143	1.46065	1.29025	0.781898	0.800074		0.639151	0.936846	1.09626	0.650167	1.16503	1.1082	0.842773	0.746308	0.917948	0.881191	1.09539	1.20578	0.789463	0.796717
0.669832	1.62083	0.476619	0.987032	1.02937	0.578279	0.811564	1.10398	1.69712	0.686194	1.02658	0.858794	2.0426	0.584992		0.683828	1.28795	0.654225	1.01173	1.09591	0.735064	1.05573	0.941671	1.4869	1.07449	1.00721	1.14603	1.19182	0.627532
0.717704	1.30514	1.2333	1.49019	0.997056	1.47587	0.908077	1.3605	0.788426	0.78438	1.19699	1.22788	1.30965	0.8613		0.729467	0.984968	1.24269	1.42015	1.23318	1.15151	1.04238	1.02412	1.041	1.04146	1.12598	1.02063	1.26694	0.785396
0.576143	0.743651	0.633123	0.735861	1.49751	1.16168	1.53091	1.25121	2.0693	0.427147	1.30615	0.870993	1.46839	0.840861		0.657637	0.907933	0.923324	0.823447	1.20435	0.724523	1.41694	0.655477	1.61215	0.741821	1.1161	0.852567	0.891449	0.775413
0.599127	1.99375	1.21089	0.690103	0.562417	2.12606	0.700666	2.27028	1.74535	1.12379	0.575726	0.511099	1.71052	2.28318		0.6681	1.40646	0.725055	1.28348	0.908215	1.35279	0.89816	0.997025	1.68359	0.923363	0.766952	0.738846	1.17394	1.58784
0.814457	1.39796	1.2298	1.03948	0.79758	0.585685	0.830013	0.609775	0.914996	0.865444	0.654597	0.674681	0.791458	0.592072		0.765384	0.933961	0.866704	0.886886	1.20653	1.02406	1.088	0.658407	1.18392	0.95711	1.02824	0.858212	0.933944	0.583116
0.689551	1.45544	1.12636	0.83758	0.471201	1.8459	0.712205	1.52307	0.370711	1.53985	0.831585	1.12376	2.20807	1.48125		0.68993	1.33746	1.03408	1.06165	0.933558	2.08026	1.64519	0.864093	0.714076	1.04263	1.11422	1.37928	1.5764	0.812103
0.728752	1.50573	0.510011	1.11619	0.54704	1.64115	0.652282	1.06862	2.17467	0.552934	1.54911	1.76425	1.89812	2.36105		0.730498	0.682066	0.811642	0.701194	0.822085	0.863398	0.88057	0.945906	1.44319	0.893343	0.765893	1.2671	0.653693	1.38961
0.650623	1.04928	0.523379	0.55177	0.969388	0.662904	0.592077	0.88942	1.47139	0.329889	1.8614	0.824729	2.0859	0.263505		0.657735	1.03023	0.664908	0.692397	0.983945	0.83522	0.676769	0.936876	1.75097	0.637144	1.26701	0.760219	1.32915	0.312252
0.678575	1.99146	0.98201	0.778041	0.597074	0.552335	0.537171	1.2145	0.697504	0.919028	1.11192	0.572361	0.741154	1.33694		0.521224	1.47461	0.910506	0.85265	0.70712	0.768228	0.789455	1.01752	0.860982	0.885664	1.07456	0.811181	1.25125	1.14536
0.753556	1.83245	0.864672	1.35511	0.616464	0.875598	0.824793	0.72854	1.01128	0.972136	2.13208	0.570847	1.39837	0.948078		0.808476	1.00513	0.787056	1.06447	1.12656	0.757654	1.05129	0.724389	1.11334	1.04806	1.54327	0.69887	0.985009	0.873163
1.08548	2.11232	1.70889	0.750063	1.16207	0.850465	0.621132	0.620243	1.87925	1.48692	0.51839	0.88398	1.28766	1.95192		0.997435	1.1063	1.12285	0.889489	0.967597	0.668117	0.958136	0.608205	1.49437	1.3461	0.952941	1.0606	0.784465	0.785716
0.54547	1.46396	0.573512	0.686617	1.89332	0.719036	0.576334	0.747523	0.964418	0.614149	0.863964	0.44154	2.00596	2.05907		0.709415	0.985914	0.713458	0.835473	1.3232	0.795895	0.836762	0.691064	1.05069	0.822336	1.26477	0.683887	1.16081	1.00512
0.528755	1.54723	1.03829	0.713057	0.557633	0.496908	0.615377	1.29724	1.07584	0.777935	0.509657	0.556197	0.826636	0.339362		0.694397	1.20107	0.968155	0.983138	0.859551	0.717045	0.65632	1.00602	1.13301	1.08612	1.16941	0.625554	0.97964	0.572623
0.61339	1.66987	1.26968	1.19996	0.87448	0.830573	0.738683	0.527039	1.76654	1.27745	0.83851	1.5843	0.936986	2.52725		0.57624	1.12813	1.11736	1.04395	1.44059	0.831048	0.927465	0.618387	1.33919	1.02992	1.14255	1.03791	0.843504	2.45028
0.700582	1.04856	1.04496	0.917634	1.59129	1.74221	0.999924	0.499954	0.776076	1.09709	0.564219	0.632816	0.979259	2.32301		0.619266	1.05151	1.07344	0.786252	0.997551	1.73111	1.10914	0.588131	1.51896	1.10281	0.837597	0.837657	0.817279	0.90304
0.562697	0.958179	0.634841	0.897248	1.08234	0.558191	0.750906	0.834065	0.958038	0.777973	1.23021	0.823468	1.91589	1.07314		0.655778	0.738423	0.706989	1.05969	1.19205	0.713215	0.793524	0.875994	0.899128	1.04643	1.00272	0.68505	1.27236	1.00784
0.551865	1.5174	1.13459	1.5471	1.02096	1.25149	1.18133	0.795981	2.17542	0.439002	2.13522	0.629101	2.26742	1.19929		0.506066	1.11467	0.875217	0.895826	0.889824	1.30375	1.39137	0.683819	1.07649	0.746012	1.15698	0.83244	1.05098	0.892561
0.902623	0.875058	1.58075	1.06999	1.27516	1.52743	0.76885	0.625067	1.3756	0.700156	0.844499	0.751979	0.44733	0.644839		0.653392	0.913052	1.48623	1.00931	1.0403	1.43219	0.810873	0.684938	1.13131	0.805869	0.677169	0.942586	0.550462	0.609192
0.593769	1.28654	1.21056	0.834209	0.584741	0.688906	0.707938	1.23076	3.16694	0.730335	0.933063	0.843729	1.67383	1.35185		0.544966	0.746334	0.981628	0.689801	0.805507	1.13044	1.11194	0.963208	2.12301	0.991823	1.16104	0.756283	0.992433	0.911679
0.520523	1.93336	1.02604	0.829014	1.15246	1.10865	0.843951	1.17986	1.48977	0.731111	0.830891	0.50065	1.95516	0.973589		0.544094	1.26705	0.916125	0.877765	0.874714	0.828346	1.24961	0.943895	0.8727	0.989661	1.1457	0.590356	1.50998	0.6154
0.659883	1.18554	0.986815	0.870282	0.637323	0.823426	0.806124	0.680008	0.912648	0.720233	0.524082	1.12372	0.535961	0.492703		0.682564	0.892404	1.02888	0.88983	0.817617	0.767356	1.26025	0.841159	0.970505	0.980732	0.861833	1.10923	0.808336	0.578958
0.764137	1.01084	1.37121	0.992481	1.1034	0.891938	0.839879	0.826093	2.44544	0.535253	1.62508	0.950415	1.27966	0.538019		0.707838	1.10924	0.950478	0.955481	0.804127	0.927698	0.826973	0.758276	1.90674	0.782477	1.49974	0.923808	1.25417	0.509313
0.760225	1.30332	0.642343	1.14846	1.61844	1.71745	0.621306	1.32195	0.67339	0.99284	0.758175	0.896483	0.561549	1.11078		0.906794	1.57401	0.963736	1.02582	1.47835	1.35756	1.23319	1.36654	0.826488	1.03922	1.09983	1.07149	0.754896	0.676234
0.552909	2.2136	1.33488	1.00846	1.38248	0.860206	0.692062	1.88113	2.27121	0.830414	0.635419	1.13163	1.61606	0.766955		0.643467	1.71881	1.32197	1.17015	0.981077	0.661052	1.17971	1.16098	1.59154	1.05809	0.935628	1.43896	1.04359	0.730961
0.697489	1.33839	0.293799	0.594049	1.12823	0.950807	1.29981	1.9591	1.9802	0.721465	0.806643	0.734718	1.03464	1.64654		0.578554	1.41938	0.554753	0.740228	0.884917	0.810915	0.937244	1.58906	1.59589	0.761633	1.10929	1.19911	1.09274	0.586884
0.587633	0.688011	0.608668	0.560795	1.06645	0.739888	2.00844	1.43967	3.81834	0.808554	1.17581	0.566916	0.528099	0.586725		0.681178	0.72456	0.865353	0.736386	1.69049	0.947299	1.5541	1.18606	2.72293	0.913439	1.61042	0.788408	0.765595	0.441946
0.584211	0.87438	0.648575	1.88448	1.65987	0.854007	0.824304	1.72558	0.681304	0.602497	1.51999	0.393043	2.43459	1.69049		0.567974	1.16574	0.700449	1.13293	1.40122	0.512536	0.807136	1.13583	0.801951	0.72535	1.70403	0.584257	1.20836	1.06102
0.900187	0.72865	1.13411	0.812468	0.617603	0.991885	0.858973	0.64087	1.26437	0.731898	1.35933	0.952973	1.26568	1.13839		0.726324	1.13091	0.806839	0.956591	0.837326	0.803423	1.49588	0.813129	1.81321	0.897178	1.20363	0.82551	0.973288	0.466712
0.751066	0.797031	1.13208	1.09779	0.805567	1.08107	0.718912	1.50256	1.37154	1.77866	0.908816	0.501494	0.963792	0.910887		0.777685	1.01493	1.17172	0.916265	0.938899	0.718048	0.784942	0.821035	1.57722	1.30481	1.11553	0.576969	0.930712	1.17662
0.897663	1.62845	1.45588	0.706059	0.559645	1.50335	0.757623	0.91308	1.5008	1.28054	0.56324	0.302741	1.03551	0.915657		0.941115	1.22226	0.972595	0.90746	0.823441	0.961823	1.13665	1.0178	0.998162	1.29827	0.93671	0.50201	0.971294	0.871307
0.701842	1.84813	0.62068	1.12922	0.947927	1.4454	0.689442	0.95242	1.90216	0.811564	0.462168	0.547522	2.31936	0.695759		0.755893	1.20337	0.943484	1.05743	1.23509	1.11035	0.896732	0.904884	0.973555	1.01386	0.74224	0.782182	1.03483	0.467841
0.841538	0.694681	0.561256	1.10314	1.04645	0.827452	0.674286	0.631586	0.577287	0.644207	1.39424	0.404424	1.60619	1.20755		0.699509	0.700613	0.722856	0.658673	0.690413	0.532483	0.68591	0.612275	0.589733	0.722083	1.13587	0.533106	1.34016	0.966322
0.596893	0.588178	0.987197	0.824889	0.627752	0.879229	0.613801	0.925897	2.01892	0.639217	1.36605	1.03895	1.69598	1.23739		0.582982	0.745995	0.728967	0.928898	1.17093	0.828208	0.772299	0.888503	1.15377	0.891585	1.27881	0.859373	0.951641	1.09078
0.622145	0.685045	0.612538	0.745756	0.790167	1.31599	0.904054	0.774409	3.3097	0.508382	0.722467	0.338339	2.50433	2.19442		0.813766	1.04279	0.755156	1.08249	1.07893	1.08345	1.03622	1.03602	1.88559	0.769418	1.03606	0.501838	1.79934	1.69327
0.762639	1.5628	0.812131	0.953827	1.13045	0.857798	1.64906	1.03767	1.18431	0.571909	1.44137	0.376318	0.692362	0.817407		0.758861	1.18967	1.11436	1.18207	1.38016	0.686632	1.09404	0.665976	1.14573	0.876699	1.52603	0.522992	0.862369	0.721464
0.713951	0.886316	1.60489	0.569973	1.02469	0.609476	1.02409	0.894832	1.94108	1.42552	0.719728	0.921265	0.693327	0.919842		0.706922	0.916267	0.926725	0.691411	1.25872	0.916929	1.20609	0.804512	1.17543	1.0963	0.973168	1.09135	0.888619	0.816879
0.671837	1.56189	1.23356	1.15671	1.73452	1.04659	0.946947	0.538876	2.86053	0.677873	0.82335	0.908196	1.89704	1.48006		0.678263	1.01249	1.1244	0.864075	1.07743	0.667951	0.870729	0.624757	2.54534	0.882612	1.02442	1.01984	1.01982	0.743753
1.07429	0.897552	0.491128	1.1653	0.677383	0.510886	0.626741	0.693047	1.20835	0.461982	0.709358	1.29147	1.56428	1.16161		0.852667	0.890313	0.589728	1.13511	0.885922	0.670425	0.864547	0.826784	1.28189	0.754199	0.985869	1.27836	0.870254	0.586813
0.720233	1.11415	0.847999	0.63838	0.808136	0.598637	0.89815	0.782245	1.18983	0.798718	0.720544	0.48161	1.50528	0.768835		0.679842	0.917668	0.722627	0.908132	1.26361	0.605124	1.07476	0.763923	0.824525	1.1127	0.980898	0.853094	0.948714	0.536489
0.4878	1.46871	0.820017	1.23014	0.813358	0.66189	1.04545	1.44148	1.82292	0.721919	0.797606	0.599107	0.601289	0.847494		0.575586	1.38405	0.771172	0.834956	1.11713	0.678238	1.15939	0.797793	0.849684	0.835031	1.14563	0.885462	0.701179	0.613349
0.536668	1.19879	1.28385	0.718156	1.42742	0.670619	0.94032	1.04523	1.84266	0.718282	1.72503	1.3358	2.79223	1.03704		0.615229	1.05931	0.852064	0.882431	0.875019	0.663508	0.871463	0.720525	1.88609	1.03936	1.10296	1.26899	1.30829	0.766259
0.739264	1.91948	0.784612	0.855159	1.51457	1.23456	0.581865	1.24833	1.58153	0.455687	1.8743	1.18298	1.26282	1.22214		0.724559	1.34025	1.26268	0.822947	1.47095	1.02262	0.763199	0.875877	1.42337	0.677055	1.1355	0.606712	0.784957	0.988966
1.04733	1.1189	0.553875	1.28535	0.530851	0.790615	0.946491	0.782165	0.804453	0.442274	1.05832	0.777021	3.29193	0.895104		1.05621	1.03733	0.721605	0.833572	0.63536	0.846086	1.13406	0.734976	0.967707	0.775399	1.46807	1.00245	1.93198	0.652168
0.647575	0.807641	0.820262	0.432596	1.01935	1.08376	0.601931	0.935621	0.843649	0.500924	1.46211	1.01618	1.39393	0.601022		0.715549	0.892033	1.08161	0.533399	1.23007	1.25075	0.723118	0.823352	0.770875	0.830416	1.18546	0.810785	0.988485	0.487544
0.462249	1.55214	1.04451	0.593091	1.10486	1.1583	1.03114	1.39373	2.59254	0.542277	1.50823	1.07745	0.822022	1.36179		0.560585	1.32937	0.834432	0.892829	1.48771	0.808673	1.06941	1.02894	1.85543	0.793831	1.1726	0.925518	1.00919	0.814327
0.909355	1.50726	0.853213	1.06506	0.775141	0.451106	0.569639	1.30332	0.691058	1.28398	0.406211	0.703496	2.18829	1.49242		0.834842	1.25652	0.886415	0.942592	0.853195	0.635984	0.738121	0.852688	0.60551	1.40446	1.03422	0.769229	1.4347	1.24566
0.651816	1.47955	1.42111	0.346534	0.58812	0.655919	0.622074	1.79508	0.446712	0.719885	0.935408	0.798258	0.622399	0.995282		0.715862	1.0008	0.85457	0.480802	0.747288	0.803428	0.918516	1.02456	0.546148	0.750389	1.2051	0.868243	0.719464	0.59723
0.729556	0.648621	1.12242	0.556678	1.60499	0.772367	0.427572	0.885506	1.19368	0.493127	0.884886	0.745688	1.77556	0.953959		0.733011	0.904877	0.963274	0.744828	1.34409	0.900164	0.720976	1.06359	0.980762	0.730967	1.17637	0.777448	1.31608	0.863276
0.794599	1.35202	1.3774	0.71756	1.17132	0.839402	0.6977	0.558799	1.21968	0.824425	1.06845	0.531369	2.01871	1.60095		0.658532	1.23587	0.959443	0.882226	0.91539	0.962638	0.922695	0.659514	1.05867	0.960976	1.08058	0.70461	1.3511	0.715365
0.596029	1.43836	1.00589	1.11156	1.63271	0.542142	1.05673	0.851629	0.979939	1.46299	0.663814	0.63003	0.838313	0.522508		0.715075	1.05628	1.09206	0.858577	0.967715	0.68163	1.05779	0.930206	0.854385	1.0767	0.955228	0.678228	0.687097	0.558738
0.703987	1.68158	0.770262	1.03578	0.574544	0.899366	1.23051	0.57843	1.32135	0.592706	1.71957	1.32763	2.20548	0.736208		0.646707	1.10631	1.21121	1.12359	0.866047	0.874938	1.35908	0.894556	1.2468	0.869802	1.47863	1.08829	1.52457	1.27188
0.768949	0.676538	0.80225	1.52084	1.16715	1.08027	0.63912	0.69183	2.4333	1.07438	1.33908	1.35018	1.39297	1.4451		0.663965	0.835322	0.85897	0.997662	1.17786	0.740053	1.12738	0.777676	1.81961	1.24215	1.26813	1.01901	0.975408	1.02603
0.614836	0.713028	0.63982	0.782736	1.28952	1.31954	0.582049	1.17321	0.485996	0.650677	1.38402	1.26786	2.05545	1.4241		0.543427	0.87617	0.735661	0.988984	1.221	1.40897	0.582902	1.15902	0.737759	0.836849	1.67532	1.36945	1.48692	1.07228
0.866239	0.67955	0.9245	0.667476	0.803691	0.553635	0.837372	0.909905	0.777675	0.479295	0.465769	0.836075	2.27473	1.98993		0.693919	0.926517	0.794832	0.721382	0.933483	0.661287	1.44755	0.951826	0.574035	0.686251	0.758164	0.715849	1.09922	1.07869
0.810663	0.537432	1.28444	1.00732	1.75141	1.61761	0.858384	0.411887	0.654098	0.678141	0.451145	0.850069	0.625144	1.24301		0.778779	0.687599	0.76486	1.14142	1.57434	1.60309	1.0357	0.60705	0.871441	0.909059	0.870446	0.815252	0.763086	0.94704
0.546792	1.46434	1.69874	0.885491	0.561788	0.696126	0.641369	0.818493	2.93614	0.563446	0.795753	0.79246	0.970882	0.846097		0.743293	1.00429	1.39568	1.03024	0.998054	0.956185	0.869828	0.904316	1.07135	0.832829	1.23383	0.795797	1.02806	0.83062
0.850346	0.979765	0.4507	0.685296	0.469459	0.610001	0.979488	0.531025	0.919182	0.848333	1.1837	0.496978	0.59345	1.07496		0.653147	1.21328	0.508922	0.749366	0.798352	0.688721	0.680522	0.647107	0.808766	0.987764	1.29126	0.637643	0.882864	0.502878
0.635955	0.419076	0.518432	0.944475	1.18183	0.883443	0.755154	1.32031	2.93557	0.548105	1.64173	1.35426	1.3971	1.56496		0.597525	0.534544	0.65009	1.18211	1.48689	1.03294	0.904737	1.09687	2.12289	0.650923	1.6077	1.15176	1.01251	1.30806
0.685255	1.57035	1.10985	0.823408	0.73238	0.391277	0.776635	0.719662	1.59384	0.542772	0.7583	1.30696	0.421483	0.784476		0.605533	1.01327	0.793514	0.814288	1.0875	0.522743	0.766479	0.861356	1.06003	0.878141	1.08272	0.716654	0.838315	0.700558
0.852009	0.927445	0.832327	0.943388	0.482276	0.7562	1.05981	0.867185	0.897005	0.650628	2.05822	0.441758	2.2361	2.00952		0.637223	1.20313	0.791918	0.666322	0.878237	0.714487	1.15745	0.802363	0.820036	0.992853	1.04175	0.609035	1.41467	0.843774
0.758427	2.66174	1.39592	0.532294	0.700101	1.39909	0.53052	1.81506	1.32141	1.20218	0.527845	0.726569	1.53302	1.44085		0.706019	1.53232	0.796789	0.798035	0.928268	0.968822	0.710417	1.23834	1.02685	1.78848	0.76488	0.809338	1.20016	0.738267
0.594265	0.628689	1.64937	0.887293	0.553288	0.547961	0.486322	0.489781	2.0466	1.49184	1.29658	1.26845	0.864318	1.77272		0.584377	0.799494	0.848793	0.637658	1.12463	0.703855	0.705663	0.685847	3.31817	1.13001	1.50541	0.98516	1.07957	1.30614
0.527655	1.56976	1.297	1.27265	0.751731	0.71997	0.455521	0.932862	1.94741	1.10694	1.9733	0.668561	2.04981	0.180333		0.544054	1.58852	0.68814	1.03033	0.846098	0.882261	0.673478	0.897784	1.99418	1.01363	1.11999	0.683356	1.24125	0.482323
0.552174	0.624216	1.00077	1.56222	0.797283	1.24903	0.646887	1.34685	0.694516	0.636736	1.51066	0.656426	1.86677	0.595212		0.549014	0.785087	1.04678	1.33649	1.31482	0.892747	0.813846	1.22666	0.638959	0.76405	1.22484	0.6763	1.07938	0.567638
0.762462	2.26968	1.06738	0.390823	0.771408	2.21256	0.7226	0.87663	1.57599	1.24509	1.9266	0.516626	1.13403	1.60911		0.807014	1.03318	0.775222	0.646198	0.923353	1.30018	0.817642	1.12937	2.0381	1.24039	1.69932	0.576016	1.24834	0.856629
0.678558	0.998162	0.647098	0.617571	0.857122	0.678696	0.707173	1.13529	0.922385	1.51807	0.599199	0.886894	0.621076	1.38108		0.620942	0.713165	0.917437	1.25216	1.14283	0.714866	1.06966	0.899389	0.893891	1.23612	0.99319	0.805074	0.917799	0.544529
0.659969	0.842432	1.33552	0.839563	0.738494	0.827153	0.945191	1.17314	1.75225	0.598179	2.06392	1.36206	1.0531	1.70127		0.626434	1.78002	0.741521	0.950722	0.878068	1.02123	1.15188	0.780663	1.87011	0.859986	2.39752	0.898611	1.13659	0.636382
0.679985	2.0619	0.46638	1.32987	0.761584	1.20633	0.665993	0.60733	0.954201	1.23281	0.89434	0.676593	0.79801	0.63625		0.539588	1.05446	0.592806	1.10397	0.647838	0.881449	0.922402	0.69283	0.909414	1.23281	1.56385	0.480539	1.07272	0.711076
1.35921	0.767073	1.56618	1.24358	0.504986	1.08652	0.986244	0.792876	2.03028	0.605282	1.56263	0.5771	2.53092	1.1155		0.803884	0.839852	1.32448	0.85656	0.798386	1.04341	1.52296	1.04711	1.82737	0.81195	1.4553	0.759859	1.6563	0.717728
1.12493	1.55372	0.950649	0.661973	0.531205	0.685706	0.560577	0.752493	1.04434	0.547614	0.739318	1.03871	0.878602	0.490844		0.719592	1.17963	0.761829	0.787021	0.775214	0.729581	0.781283	1.01175	0.815751	0.804699	0.923215	0.864378	0.846299	0.809733
0.655679	1.81788	0.916961	0.987751	0.716616	0.575742	0.769598	0.939252	0.916444	0.840492	1.70555	0.589754	1.75619	1.4876		0.616627	1.47511	0.76911	1.11799	0.839757	0.919565	1.1579	0.845766	0.664967	0.833882	1.46381	0.577488	0.907986	1.12625
0.888343	1.25761	0.41761	1.4743	0.93332	1.58461	0.626218	2.1249	1.14895	0.499094	0.974785	1.09228	1.04766	0.797463		0.724413	0.765894	0.523518	1.179	0.93827	0.849465	0.829359	1.49152	0.775358	0.806879	0.805605	0.943841	1.02541	0.74416
1.2126	0.537184	0.55291	0.979873	0.996809	0.546012	0.916258	0.668931	1.01203	0.61123	0.769334	0.735853	2.33059	0.697502		0.627706	0.919522	0.817782	0.873435	1.10384	0.605464	1.07457	0.684922	0.74783	1.06004	0.957035	0.685889	1.02582	0.703614
0.742937	1.00761	0.518491	0.74315	1.11387	0.992893	0.633205	1.33841	1.88329	0.980518	1.53716	0.764438	1.3208	1.63275		0.653105	1.67916	0.674758	1.00485	0.898384	0.83585	0.842095	1.01376	1.39399	0.980879	0.775081	0.58666	1.30909	1.15005
0.739279	1.01947	0.554667	0.916269	0.578572	1.01138	0.64488	0.901681	1.41217	0.588608	2.37287	0.428843	2.13773	1.46449		0.57482	1.18256	0.735748	1.0497	0.701954	1.0107	0.788403	1.13417	1.40317	0.745311	1.74557	0.456263	1.63351	1.20551
0.414012	0.916011	1.80854	0.79763	0.891369	0.772545	0.814502	1.4202	1.29876	1.563	1.67181	0.953862	0.804678	1.11249		0.58069	0.947577	1.17865	0.821374	1.07714	0.798694	1.51962	1.38651	1.55826	0.878237	1.38984	0.901083	0.995358	0.906988
0.547705	0.596058	0.71273	0.665233	1.41967	1.33541	0.882383	1.73205	1.14801	0.919734	0.927387	0.575271	1.61656	1.75792		0.548218	0.861526	0.783147	0.703418	0.94483	0.7273	1.13181	1.30737	1.01682	1.02563	0.988155	0.570956	1.29715	1.41468
0.546161	1.51199	1.01497	0.701709	1.48071	1.92349	0.877397	1.01209	2.10248	2.02002	1.9024	0.958646	1.26901	1.99334		0.621936	1.02242	1.01143	0.909168	0.740603	0.896198	1.08218	0.919519	1.36902	0.916786	1.05504	0.836059	0.789308	0.865264
0.680437	1.01371	0.718441	0.681727	0.413137	1.27545	0.731671	1.45004	0.644024	0.576032	1.68725	1.08381	1.73846	0.812515		0.613699	1.13422	0.729334	0.6916	0.729506	1.06873	0.872165	1.09846	0.697521	0.768423	1.64098	1.21531	1.45861	0.59009
0.594214	0.473544	0.793841	1.00894	0.358726	0.735861	0.778929	1.28821	0.988863	0.572333	0.531725	0.811141	1.95884	0.556035		0.475501	0.592787	0.816407	0.928996	0.627217	0.892677	0.94901	0.894823	0.988925	0.746081	0.843354	0.913266	1.63372	0.738088
0.800949	1.43717	1.11311	1.44678	0.54347	0.449826	0.783144	1.00856	0.871148	0.560709	1.52093	0.495377	1.04105	1.706		0.804915	0.796061	0.965919	1.29376	0.868573	0.649671	1.05715	0.926642	1.00968	0.721548	1.67366	0.59745	0.913361	1.17993
0.632319	1.31454	0.61421	0.58276	0.604268	0.515127	0.811225	0.895103	0.810453	0.472934	1.7202	0.757157	0.921565	1.70747		0.58206	0.947174	0.635748	0.765825	0.826864	0.663346	0.699063	0.91153	0.856982	0.805653	0.770849	0.845492	1.07892	1.16218
0.744206	0.541972	1.20726	0.47978	0.666686	1.63449	0.890748	1.52152	0.714749	0.627544	1.23606	0.37578	2.49026	0.981836		0.548813	0.80117	1.12512	0.575667	1.02296	1.50769	0.989447	0.867507	0.697382	0.809738	1.19235	0.479849	1.27767	1.02317
0.789518	1.06829	0.999913	1.1448	1.55767	1.24939	1.23609	1.17717	1.34296	0.964408	1.25278	0.700663	2.16897	0.681163		0.62299	1.28932	0.751402	1.18801	1.21222	0.811645	1.3392	1.20275	1.14227	0.934671	1.22613	0.854446	1.28259	0.665705
0.761528	0.737335	0.558327	0.592934	0.711906	0.602785	1.08293	1.72405	1.17958	0.815989	0.486257	0.499403	2.36519	0.566144		0.650286	0.879916	0.636576	0.799658	1.16526	0.778559	0.941469	1.13584	1.23021	0.992063	0.756733	0.592119	1.44069	0.773484
0.758081	1.29707	0.546148	1.97953	0.659783	1.44207	0.495887	1.48863	1.24356	0.721418	1.30961	0.436301	0.689338	1.21499		0.692369	0.668466	0.657787	1.28021	0.928908	1.15116	0.64545	1.08579	1.42132	0.716573	0.883213	0.550644	0.851957	0.849036
0.796429	0.943741	1.316	1.23347	0.628686	1.41858	0.600695	1.92825	1.31056	0.546998	1.73667	0.690928	1.11927	1.4521		0.619024	1.30692	1.20188	0.90526	0.788645	1.09106	0.779693	1.27144	1.31829	0.721466	1.09103	0.903156	1.80002	0.632874
0.432176	1.47369	0.576397	0.679112	0.765817	0.927201	0.601269	1.21102	1.00676	0.606252	0.686106	0.356944	1.61038	1.5463		0.586136	1.00165	0.796543	0.820058	1.48492	0.905302	0.838613	1.43819	1.50693	0.733028	0.819167	1.0859	1.23535	0.555746
0.534554	0.5738	0.540938	1.41538	1.46211	0.727566	0.6506	1.32333	1.71775	0.400629	1.20404	1.14905	1.03479	1.5834		0.428325	0.756495	0.616396	0.923715	1.0005	0.749231	0.787467	0.988833	1.61939	0.626897	0.967961	0.709726	1.14098	0.628398
0.616392	1.19875	0.857038	1.82006	0.722951	1.00244	0.675838	1.26478	0.920626	0.454024	0.610419	1.20403	2.21983	2.02358		0.584306	1.23495	1.19313	1.55156	0.935031	0.893906	1.14622	1.24059	0.637915	0.6158	0.984444	1.04493	1.08195	1.05152
0.741049	1.95889	0.411932	0.619915	0.948458	1.20753	1.24976	1.0415	1.03161	0.588574	0.494796	0.408311	1.17716	0.572619		0.736085	1.32356	0.654844	0.728117	0.99816	1.10688	1.52277	0.712653	1.0045	0.847354	0.80432	0.608456	0.939982	0.841602
0.58623	1.75057	0.966965	0.769602	1.26391	0.645366	0.835745	0.898141	0.791768	1.41461	0.599884	2.00777	1.12451	1.72489		0.627033	0.899303	1.21392	0.689297	1.04497	0.798158	1.05038	0.817562	0.739626	0.737907	0.976257	1.41332	0.983175	0.730489
0.64323	1.69958	0.378095	1.50686	0.787179	1.30307	0.816322	1.07288	0.651142	0.480869	2.24768	1.14779	1.67697	0.596318		0.661321	1.12655	0.619052	1.36723	1.28167	0.95619	0.747223	0.623552	0.614389	0.598068	2.29974	1.09222	0.980808	0.562372
0.588288	1.15891	0.677793	0.532253	1.08218	1.16047	0.736103	0.731938	0.861242	1.23013	2.27337	0.835368	1.06604	0.900853		0.706372	0.930157	0.799626	0.780414	0.938804	1.18863	0.962528	0.637545	0.756289	1.01001	1.67728	0.836216	1.15581	0.854842
0.681006	1.54252	0.928881	1.35903	1.29733	1.78059	0.548127	0.671563	1.60373	0.757206	1.25167	0.730633	1.73004	0.623063		0.622456	1.28023	1.21596	1.09651	0.975299	1.05783	0.876279	0.789086	0.886642	0.833089	1.34605	0.586099	0.893766	0.770525
0.588569	1.66162	1.01303	1.05601	1.29148	0.851599	0.935618	0.588643	1.11584	0.691365	1.69298	0.527424	1.50368	1.47704		0.519844	1.06121	0.845769	1.06193	1.23698	1.04885	1.13175	0.600618	1.2044	0.941466	1.55735	0.766125	1.46699	0.807712
0.755559	0.551763	0.763082	1.83449	1.27503	0.786047	0.929007	0.885096	1.47159	1.40358	0.599444	0.740989	2.20008	0.394114		0.710467	0.705011	0.907178	1.3005	1.1624	0.743766	1.06415	0.797911	1.74376	0.97609	1.03256	0.865629	1.92544	0.39036
0.611734	0.745147	1.33949	1.15092	0.997935	0.665285	0.759059	1.03803	1.04088	1.03885	1.05485	1.2153	1.69194	1.57614		0.568071	0.812603	1.05147	0.874111	0.757644	0.80407	0.670982	0.887881	0.980743	1.06064	1.41909	0.985976	0.775899	0.748191
0.766667	0.794249	0.590768	1.04229	0.567081	1.18568	1.23279	0.930587	1.2955	0.776817	1.70996	0.639945	0.639901	0.630456		0.73524	0.823649	0.711296	1.25776	0.675117	1.0883	1.08446	1.00128	1.18252	0.803217	1.62207	0.94822	0.878593	0.672187
0.847775	1.57429	0.766832	0.52547	1.91347	1.37194	0.707171	0.39005	2.80011	0.728295	1.52255	0.794236	1.12869	0.578408		0.777382	1.47935	0.88432	0.725103	1.24003	1.27171	0.782871	0.521692	2.09481	0.967655	1.52636	0.785713	1.15177	0.669685
0.531644	1.6239	0.742092	1.4742	1.18432	1.07844	1.0735	1.02125	1.86043	0.528023	1.62762	0.513689	0.790322	0.34899		0.519502	1.27383	0.715868	1.58629	0.75592	0.887595	1.03069	1.00467	1.05333	0.599743	1.35477	0.740605	0.732793	0.434749
0.750061	1.37391	0.52967	0.596646	0.652249	1.38998	0.902958	0.697965	1.46627	0.639629	0.601188	1.4132	0.660079	1.43319		0.711795	0.793595	0.642844	0.673169	0.892649	1.44077	1.19375	0.776774	0.792323	0.794011	0.803349	1.06123	0.814648	0.919672
0.609467	1.17597	0.838311	0.748628	0.527422	0.651008	0.650504	1.52119	8.52545	1.76227	0.67318	0.678111	2.02346	1.11633		0.552924	1.02265	0.898671	0.944046	0.738415	0.932903	1.09712	1.11394	4.54093	1.18593	1.19985	0.703198	1.13016	1.29933
0.826449	0.684789	0.84881	0.726693	1.68999	0.605385	0.585933	1.32814	1.18129	0.683266	0.501154	0.452338	1.63739	1.19182		0.70167	0.854794	0.635567	0.823171	0.913506	0.764635	1.18918	0.928938	0.783982	0.952126	0.991106	0.690749	1.1607	0.88992
0.624038	1.40518	0.565287	0.608485	0.88028	0.594712	0.623107	1.84078	1.5835	0.721699	0.681335	1.84727	0.613308	0.659203		0.562454	1.04925	0.665781	0.668737	1.1808	0.739951	0.847725	0.859724	1.20437	0.932282	1.03888	1.01974	1.0799	0.638653
0.581243	0.936551	0.641414	0.777982	0.707144	1.01156	0.682269	1.29062	0.941097	0.514772	0.541494	0.510154	1.05952	1.4608		0.584683	0.939286	0.639568	0.978285	0.948264	1.40836	0.67335	0.856956	1.01621	0.821833	0.754497	0.708203	0.862366	0.783595
0.680942	0.973529	0.725643	0.998358	0.522077	0.985288	0.614435	0.659608	1.46385	0.651223	1.68083	0.743065	1.55415	1.22812		0.66517	1.18913	0.731084	0.754129	0.720854	1.15475	0.795484	0.84224	1.40559	0.700414	1.15048	0.897603	0.873971	1.08762
1.13258	0.820164	0.90422	0.482386	0.780972	1.06529	0.70375	0.743021	0.90519	1.6408	0.701791	1.03134	1.34737	1.62647		1.18819	0.841813	0.905315	0.574029	1.20558	1.14114	0.911475	0.72392	0.877658	1.13286	1.27919	0.771793	0.829764	0.871576
0.66453	0.627166	0.667325	0.708588	0.958229	0.614807	0.485428	1.14402	1.19625	0.515841	1.28203	0.818796	1.33687	1.86457		0.662454	0.830936	0.659338	0.88203	0.740982	0.887652	0.58386	0.792768	0.855236	0.840916	0.920809	0.85787	0.965194	1.11228
0.513924	1.808	0.637158	0.893024	1.28114	0.535727	0.86694	0.634509	1.38012	0.91604	0.897923	0.593275	0.717728	0.518529		0.522254	1.25835	0.738843	0.959189	1.19549	0.736612	1.11749	0.695962	1.39616	0.996352	1.48891	0.76426	0.837011	0.548144
0.478466	1.35944	1.29674	0.64439	1.08629	0.507451	0.637021	1.59261	0.960177	1.76037	0.501485	0.529331	1.46603	1.77017		0.556646	1.08122	1.15797	0.69275	0.84172	0.828435	0.9507	1.07945	0.847593	1.27619	0.839321	0.564269	1.13308	1.36121
0.717333	1.31505	1.31486	0.396967	0.641756	1.07961	0.603996	0.510974	2.89177	0.903791	0.733844	0.451139	0.925953	1.4824		0.788766	1.04795	0.798737	0.574005	1.02177	0.971851	0.902264	0.581177	1.79302	1.13249	0.817376	0.576564	1.25794	0.801107
0.484417	0.653769	1.15085	0.766954	2.04539	0.979671	0.571129	1.3076	0.997277	0.796994	1.74961	1.54334	2.07164	1.15813		0.523435	0.78149	0.859357	0.765907	1.19921	0.783544	0.810824	1.30719	1.42844	0.948482	1.12252	0.965686	1.45346	0.909944
0.607011	0.701882	0.815509	0.62317	2.76192	0.946795	0.652336	1.46016	0.75532	0.891464	1.51089	0.605447	0.73229	0.980105		0.593048	0.781561	1.12253	0.761544	2.16317	0.922377	0.973351	0.93339	0.784327	1.11543	1.52205	0.681552	0.905842	0.739592
0.542336	1.79541	1.48336	0.717328	1.17304	1.76034	0.604689	0.55396	0.624988	0.485374	0.711839	0.573333	2.1778	1.26701		0.520407	1.46138	0.974606	0.834188	0.949448	1.75392	0.852957	0.560419	0.657067	0.698756	1.13169	0.585534	1.3031	0.934028
1.06555	0.891443	1.26616	0.503067	0.769916	1.15035	0.473193	0.611583	1.13546	1.03073	0.762588	1.17525	0.783287	0.718884		0.889278	0.948849	0.823118	0.674445	0.793269	0.959702	0.683012	0.723182	1.10041	0.910563	0.834323	1.00369	0.815763	0.56028
0.86235	1.59264	0.389264	1.35998	1.49937	1.02269	0.838538	1.33914	0.922637	0.410965	0.761695	0.387553	1.5155	1.31146		0.80681	1.39501	0.453155	1.40496	1.57167	0.879918	0.919996	1.40794	1.35571	0.82459	1.07192	0.469958	0.912551	1.1335
0.549534	1.06167	1.18985	0.715784	1.97846	1.58	0.938004	1.43402	1.00756	0.398047	0.536474	1.48686	0.680825	0.264163		0.598978	1.02099	0.989033	0.861803	1.4385	1.19707	1.15281	1.07985	0.856202	0.559789	0.853635	1.04129	0.892814	0.626945
0.599491	0.594539	1.6279	1.15905	0.893937	0.618777	0.841409	0.737244	1.07177	0.43531	2.05778	1.14055	1.92809	1.12186		0.671486	1.19214	0.994046	1.08385	1.11203	0.721163	1.28183	1.17958	0.997828	0.722137	1.95406	1.20171	0.916325	0.844974
0.681164	0.70416	0.948455	1.74636	1.48902	0.829941	0.569186	0.554986	1.11257	0.633989	1.78748	1.07871	1.69703	1.63973		0.560351	0.900341	0.920942	1.7578	1.29591	0.94099	0.958889	0.716115	1.31783	0.773994	1.03775	1.16094	1.53226	1.16645
0.618045	0.882811	1.50787	1.5999	0.936015	0.626312	0.773911	1.21358	1.28714	0.470351	0.709641	1.1456	1.2354	0.894403		0.564476	0.901226	1.15808	1.35919	1.40241	0.703905	0.944628	0.796175	1.21232	0.632947	1.12373	0.729226	0.864074	0.705448
0.684491	1.66452	1.53079	0.864685	0.979045	0.602249	0.736595	0.882628	0.961672	0.906764	1.90324	0.584613	1.72123	0.58094		0.636107	1.22263	0.987224	0.810204	1.33801	0.585596	0.8018	0.831298	0.846035	1.09961	1.43105	0.740381	0.675415	0.695004
0.616884	1.19399	0.966347	1.26925	0.904262	0.611524	0.504315	1.54436	1.31427	0.770573	1.13258	1.30423	0.776194	1.61202		0.560953	0.761298	0.920997	0.707446	1.05304	1.22991	0.619725	0.873889	0.942947	1.05441	1.09482	0.961553	0.844444	0.706536
0.586827	1.37871	0.413189	0.870196	1.44799	0.699799	0.433379	0.550063	1.208	0.703821	0.372552	0.766268	1.53481	1.2063		0.513952	1.48397	0.478863	0.790062	0.975378	1.1444	0.748536	0.602749	0.991583	0.768567	0.752806	1.05365	0.856985	0.755874
0.568942	0.697692	1.44007	0.987123	1.03312	0.703895	0.653093	0.74456	1.15609	0.760732	0.498183	0.815656	1.58522	1.51371		0.613309	0.866063	1.01747	0.971465	0.735772	0.694025	0.870535	0.907265	1.47104	0.941545	0.785659	0.672867	1.13647	0.700196
0.501311	1.27195	1.41919	0.705448	0.973207	0.863347	0.481387	1.01841	1.55316	1.38784	1.56688	0.377703	0.964399	0.662314		0.566204	1.44008	1.15115	0.933444	0.817384	0.821431	0.651175	0.85828	1.39809	1.00391	1.25581	0.524798	0.899887	0.705437
0.638364	0.605567	0.731785	1.2772	1.16869	1.46452	0.560855	0.758808	0.38417	0.827843	0.449905	1.53261	1.10035	1.57248		0.553456	0.775469	0.890208	1.04075	1.35132	1.40126	0.652102	0.782359	0.601186	1.10195	0.992246	1.12181	1.27094	1.34792
0.675112	1.4762	1.04759	1.08454	0.956071	0.725413	0.696831	0.850017	1.64848	0.809157	1.90352	0.435489	0.736564	0.583822		0.539855	1.35178	1.10706	1.03878	0.890225	0.79261	0.760239	1.07709	1.33215	0.615871	1.15284	0.573483	0.818622	0.604752
0.613178	1.65881	0.995736	1.10334	1.52218	1.00799	0.670385	1.2698	0.468329	0.54963	1.32546	0.382578	0.965807	0.589312		0.632074	1.18653	1.19647	1.51806	1.50163	0.921699	0.767494	0.818326	1.01134	0.793532	1.36938	0.506853	0.928934	0.560782
0.57513	1.46823	0.733677	0.543632	1.53515	1.34481	0.582974	1.13275	0.645318	0.992846	1.23452	0.515788	0.747177	1.64381		0.587848	1.46597	0.850441	0.708207	1.19233	1.42177	0.763317	1.10494	0.963871	1.07864	1.11457	0.678052	0.890868	0.882348
0.55089	1.54817	0.641324	0.922316	1.4635	0.830895	0.716699	0.430375	1.04211	0.738304	1.38749	0.692058	1.8355	1.21245		0.545298	1.12059	0.819513	0.959215	1.42824	1.11489	0.930691	0.508095	0.813514	1.02627	1.02295	0.957817	1.05195	1.28003
0.692509	0.626359	1.22346	1.01406	0.483697	0.60704	0.456887	1.04603	2.00285	0.722824	0.846557	0.783177	0.604748	0.429738		0.670615	0.661115	1.05278	1.02403	0.802367	0.726448	1.0622	0.943945	1.73483	1.1236	1.07186	0.769316	0.732884	0.404206
0.639083	0.594405	0.344234	0.657079	1.43169	0.90983	0.563123	0.865341	0.80813	0.665747	0.678929	0.681504	1.88708	1.32656		0.57026	0.892365	0.490446	0.798785	1.32545	1.07644	0.865476	1.16915	0.812395	0.91345	1.16539	0.663102	0.806271	0.614294
0.656986	1.02863	0.42667	1.39485	0.604694	0.955943	0.646481	0.548686	1.62174	0.562759	1.06272	0.473536	0.931314	0.956455		0.551801	1.22449	0.704922	1.16492	1.02197	0.75972	0.910784	0.686976	1.86259	0.76918	0.979611	0.633065	0.90897	0.602136
0.702983	1.80554	0.627187	0.94504	0.617907	1.42346	0.726402	0.675343	2.87431	1.85356	1.96652	0.825176	0.846972	0.577565		0.612681	1.24319	0.808418	0.920262	1.06597	1.05102	0.819872	0.893494	2.72411	1.09466	1.46182	0.882384	0.998779	0.664007
0.595521	0.840208	0.776428	0.614216	1.03334	0.745013	0.56015	0.820677	2.47134	0.981583	1.16257	0.480122	1.73397	1.32107		0.468309	1.015	0.90338	0.725374	0.979658	1.27336	0.726836	0.685942	2.10493	0.973023	0.783309	0.503372	1.15095	0.907274
0.65837	0.677099	0.659514	0.731687	0.818971	0.541309	0.833406	0.724922	1.58861	0.693808	2.40396	0.632426	0.668409	1.25392		0.570163	1.36938	0.742505	0.807511	0.787874	0.696901	0.827191	0.756292	1.10791	1.01748	1.5259	0.611884	0.828059	1.2181
0.507284	1.232	0.674033	1.9803	0.620687	1.25553	1.46904	0.568333	0.85727	0.392937	0.896961	0.924194	0.84414	0.700796		0.65002	1.02022	0.758354	1.59594	0.633078	1.16877	1.79653	0.638254	0.842441	0.663485	1.01782	0.890173	1.06264	0.77033
0.639588	1.62421	1.40601	1.57811	0.899035	0.614531	0.654684	0.660604	0.778989	0.693448	2.02927	0.626472	0.878892	0.527209		0.607193	1.02378	0.824276	1.20508	0.804763	0.776054	0.68285	0.882723	1.06557	0.909073	1.46156	0.613154	0.711252	0.571937
1.00936	1.21345	1.89767	0.835703	1.23856	0.724538	0.687898	0.666736	1.50452	0.781072	0.842352	0.837362	1.88704	2.02011		1.01908	1.14675	1.6561	0.950067	0.985169	0.78181	0.992915	0.705782	1.36295	0.981809	1.10361	1.03173	1.27571	1.58536
0.602247	1.87807	0.501819	0.942432	1.1766	1.77909	1.16023	1.63739	0.819542	0.847717	0.5502	0.844697	0.593666	1.3601		0.487425	1.19866	0.772258	1.09191	0.919545	1.09358	1.79508	1.21483	0.813229	1.0921	0.768102	0.69182	0.752829	0.728092
0.500115	1.37654	1.19252	1.08536	1.49073	0.708794	0.826246	0.421189	1.05505	0.755428	0.931242	0.575018	0.858611	1.39221		0.61857	0.865637	0.706601	1.13614	1.26557	0.651894	0.981008	0.536505	0.956213	0.964957	0.990257	1.04157	0.847838	1.24125
0.515662	1.27315	0.89795	0.64379	1.76542	1.12881	0.604775	1.29938	0.755065	0.960942	0.768495	0.754351	0.624115	1.95131		0.536306	1.44623	0.630649	0.972382	1.18919	1.2434	0.743721	1.00026	0.616054	0.884838	0.902307	0.695568	0.755851	0.680069
0.578254	1.56421	0.572053	1.11094	1.46531	0.483803	1.59828	1.74799	1.49035	0.489387	1.58568	0.606825	1.5181	1.9639		0.729547	1.34302	0.834406	0.747671	1.43153	0.716631	0.825354	0.922068	1.30255	0.826135	0.997436	0.565607	0.880651	1.23205
0.521968	0.830643	0.927906	1.44432	0.758334	1.66443	0.670825	1.02651	0.696092	1.74683	0.573853	1.03916	1.3614	0.858425		0.603976	0.776239	0.878022	0.99615	0.762596	1.13888	1.27667	0.789979	0.767818	1.38882	0.89333	1.03245	1.05302	0.674643
0.448644	1.35851	0.780897	0.747212	1.37715	1.66758	0.817307	0.699135	2.39298	0.54626	1.6987	1.08939	1.08558	0.220964		0.459543	0.908386	0.769299	0.774981	1.29271	1.73465	1.30422	0.941186	1.88178	0.779093	1.28493	1.08012	1.1536	0.308899
0.780231	1.74046	0.615998	1.1621	1.21613	0.997838	1.48329	0.656091	0.672213	0.90365	1.39242	1.13966	1.88404	1.59206		0.718232	1.02104	0.666904	1.10011	0.96411	1.25429	1.26147	0.814353	0.641814	1.03983	1.11274	0.973667	0.781913	1.22214
0.694091	1.27662	1.17466	1.11675	1.18971	0.704744	0.770157	1.00284	1.18277	0.632773	0.721843	0.511874	0.838185	0.937187		0.675337	1.0187	0.75462	1.09871	1.10136	0.886744	1.19792	0.921617	0.778571	0.881989	1.18119	0.610759	0.886018	0.959893
0.642803	1.88518	0.751406	0.623298	1.09171	1.10359	0.871162	0.887922	1.12294	0.609035	1.30254	0.96541	0.976824	1.26748		0.578831	1.07779	0.820492	0.673224	1.2498	0.88373	0.96091	0.828277	1.16297	0.943461	1.08397	0.80926	1.11368	1.50201
0.672677	1.01565	0.882743	0.597106	0.598913	1.08758	0.697391	1.22043	0.899208	0.814778	0.532379	0.392969	0.794187	1.30106		0.678433	0.951869	1.04621	0.764064	0.817327	1.20753	1.01221	1.40384	0.941533	0.956647	0.872915	0.549898	0.822388	0.659912
0.615268	1.58055	1.04995	1.18595	0.755541	1.33924	0.831614	0.752888	1.81788	1.10331	2.71272	0.897133	1.93238	0.244077		0.627461	1.33438	0.717911	1.16445	0.791159	1.24398	1.20861	0.955252	1.39261	1.17209	1.39388	0.827535	1.41805	0.391696
0.622715	0.61126	1.3649	1.46506	0.461608	0.882114	1.05967	0.720345	1.73583	0.644418	1.88995	0.536421	1.30898	0.596453		0.632556	0.876537	0.655756	1.40666	0.850656	0.699548	1.0533	0.865099	0.775209	0.913978	1.19949	0.698078	0.994655	0.615174
0.61934	0.810252	0.851904	1.53881	0.609469	0.626825	1.02332	1.47006	0.646803	0.695472	0.559604	0.534527	0.705549	0.848556		0.78862	0.869979	0.724506	1.32837	1.08602	0.838291	0.971768	1.18311	1.02457	0.79912	0.846873	0.801774	0.860291	0.900779
0.544915	1.80602	0.650124	0.49976	0.926786	0.467295	0.861236	1.2822	0.994195	1.30793	0.634138	0.718078	0.917149	0.505969		0.585717	1.29331	0.706049	0.723909	1.35748	0.698458	1.17515	0.999866	0.976308	1.07495	1.01437	0.840069	0.822525	0.414233
0.498072	0.492652	0.475546	1.02874	0.733472	0.583191	0.864973	0.865276	0.536982	0.407821	0.678338	1.1793	1.37805	0.67814		0.5228	0.685341	0.520812	0.930106	0.840587	0.672795	1.02238	0.949418	0.648344	0.898381	1.28159	1.25769	0.581802	0.652755
0.532068	1.53098	1.10866	0.563462	1.77557	0.609495	0.789442	1.7681	1.14048	0.486031	1.58834	0.472424	1.41308	0.833441		0.523745	1.01768	1.17997	0.909829	1.36668	0.747193	1.39851	1.47254	1.27024	0.810109	1.37465	0.728105	0.829112	0.889418
0.594871	1.71139	0.689816	1.07211	1.8878	0.455126	0.880616	1.27419	1.1804	0.95143	1.69272	0.53515	1.53444	0.955022		0.638829	1.07431	0.792318	1.27889	1.61699	0.662465	1.24093	0.962452	0.891703	0.999302	1.30529	0.665402	1.2181	0.761719
0.689578	1.3752	0.566477	0.804947	0.441956	1.05972	0.724926	1.48802	1.96385	1.61559	1.37778	0.648383	1.31151	1.93438		0.74646	1.05401	0.629108	0.61051	0.681071	1.21753	0.810137	1.23011	1.62687	1.35842	1.35624	0.696695	0.920014	0.598488
0.613707	1.0248	0.495629	0.738322	0.449094	1.03684	0.570151	1.78239	1.03849	0.732093	1.24802	0.523536	1.7153	1.36227		0.682676	0.979963	0.586104	0.948043	0.793021	1.11928	0.73496	1.13282	0.951183	0.886746	0.84	0.735484	1.11837	1.1455
0.623708	2.23377	0.531135	0.451345	1.11798	0.562298	0.846817	0.667176	0.800216	0.748152	0.828615	1.02318	1.35863	0.894587		0.649567	1.66178	0.669049	0.641996	1.32577	0.658415	1.40443	0.871759	0.735462	1.03453	1.00417	1.04432	1.12343	0.708559
0.639164	0.597381	0.830144	1.17236	0.886094	1.08185	1.22607	1.72683	1.76989	0.641818	1.79829	0.797448	1.79184	1.5678		0.763112	0.888292	0.840842	0.995232	0.911367	1.05378	1.06423	0.751965	0.716782	0.84416	1.18697	0.933695	1.03055	1.03922
0.650083	1.89655	1.36927	0.619744	0.610675	0.553875	1.20306	1.76908	1.22289	0.412067	1.32892	0.734637	1.67884	0.84622		0.611906	1.27152	0.794904	0.78428	0.684003	0.657487	1.17342	0.813862	0.747345	0.731281	1.48233	0.795491	1.39768	0.788363
0.608698	2.00666	0.444302	0.699701	0.666929	0.598869	0.882769	0.687984	1.202	0.616195	0.788284	1.40929	1.83544	1.23415		0.544226	1.08071	0.511793	0.824202	0.778482	0.834264	1.42197	0.826732	0.637268	0.978268	0.9206	1.21426	1.77244	0.834215
0.788824	1.37081	0.54483	1.61756	1.5815	1.19725	1.26308	0.750566	0.958104	0.733874	1.38691	0.522721	1.77813	0.885108		0.651934	1.00553	0.564232	1.51204	0.822211	0.833402	0.835331	0.836417	1.448	0.990185	1.77994	0.623222	0.737037	0.886024
0.614771	0.942023	1.06134	1.51585	1.67166	0.630509	0.636084	0.776587	1.32824	0.577529	0.824287	0.930342	1.15834	1.58683		0.730567	0.956887	0.965683	1.10986	1.12011	0.788841	0.686251	0.862403	0.940649	0.804245	1.19374	0.862639	1.15071	1.06684
0.789623	0.789725	0.94391	1.17733	0.815279	1.63321	1.35627	0.73323	0.946318	0.508343	0.937795	0.566907	1.0329	0.744013		0.960573	1.02527	0.96753	0.833132	1.09525	0.854852	1.35245	0.691258	1.04081	0.69181	1.09318	0.688525	0.723634	0.825997
0.565812	1.62056	1.40465	1.10072	1.71767	0.734402	0.815415	1.22192	1.61618	0.562799	0.682004	0.578294	0.778097	1.41629		0.521307	0.928158	0.692131	0.869827	0.921593	0.930055	1.3402	1.11429	1.90314	0.942185	0.925836	0.881436	1.00448	0.890422
0.674767	1.51716	0.653158	0.806283	1.01272	0.607491	0.682995	0.750722	1.27078	1.0374	1.01616	0.958355	1.40441	1.50557		0.734256	0.921186	0.832553	0.739225	1.00391	0.785005	0.882546	0.694804	1.61297	1.17398	0.895497	0.81253	0.887514	0.993342
0.41049	1.39786	0.708166	1.05816	1.02003	0.744569	0.883724	1.50166	1.71186	0.674657	1.87062	0.541588	0.826616	1.57064		0.583323	0.858885	0.82191	0.981762	0.975691	0.755652	0.988491	1.2782	1.94778	0.856864	1.84226	0.639822	0.956862	1.15826
0.675649	1.17324	1.14025	1.4497	0.846196	0.717384	0.800691	1.52992	1.57595	0.411344	0.819594	0.579106	2.5485	0.614158		0.749343	0.959084	1.03261	0.842636	0.692714	0.952942	0.806919	1.59975	1.584	0.786822	1.22772	0.633307	1.55989	1.04664
0.85701	1.84712	1.66416	1.49686	1.65707	0.771826	0.984152	1.22338	1.8068	0.400276	0.806307	1.32996	2.34794	1.08181		0.798704	1.16635	0.994741	0.921912	1.4248	0.978536	1.75631	0.936345	1.8284	0.684608	0.964646	0.954978	1.45596	0.73708
0.987019	1.36225	1.22716	1.08756	0.444838	0.980899	0.466052	1.51062	1.99919	1.16202	1.0954	1.02813	0.550631	0.411071		0.720821	1.25305	0.905601	1.50166	0.559192	0.856528	0.988497	1.22874	1.39679	1.4344	1.1507	1.07576	0.681406	0.626177
0.801875	1.03102	0.933574	1.2791	0.49968	0.601284	1.35366	1.19825	1.58108	0.455677	1.49216	0.326926	1.07335	0.893056		0.994022	0.909112	0.859607	1.68901	0.538245	0.857064	1.53972	1.15951	1.11144	0.74067	1.03703	0.536359	0.925394	0.925985
0.776517	1.23565	1.74001	0.53868	0.522718	0.742656	0.811265	0.676134	0.83639	0.786421	1.37465	0.938323	1.39638	0.86558		0.773316	1.03067	0.675584	0.733031	0.989343	0.841339	0.98765	0.742681	0.957924	0.876158	1.20159	0.739813	0.90275	0.744582
0.507862	0.755764	1.02107	0.614843	0.935071	1.90454	1.64664	1.41102	1.60361	1.0089	0.698908	1.55944	1.58123	0.579328		0.527041	0.996858	0.718784	0.768057	0.918007	0.751317	1.09115	1.17693	1.62946	1.12178	1.01478	1.2171	1.22696	0.768019
0.497252	1.16861	1.08673	0.701374	0.868825	0.525725	0.521903	0.839365	1.2683	1.25616	1.18903	1.27592	0.935134	0.932996		0.575271	1.0495	0.764265	0.857365	1.01922	0.641658	0.73581	0.978014	1.50131	1.09072	1.09218	1.53473	0.717572	0.679623
0.543336	1.19043	1.45807	0.65848	1.13296	0.640761	0.707813	1.1956	0.803274	0.834155	1.05939	1.03626	2.26954	0.747693		0.669609	0.79197	1.10822	0.74802	0.628917	1.03974	1.15905	0.842245	0.989009	0.977399	1.2182	1.14314	1.67936	1.13899
0.473382	0.802497	0.747811	0.489733	0.873941	0.639472	0.894453	0.752587	1.92262	0.463531	1.04427	1.50533	1.2887	1.58851		0.589117	0.932177	0.886903	0.702718	0.885802	0.706668	1.00603	0.860193	1.09686	0.774689	0.983441	1.33767	1.07528	0.904734
0.746877	0.680072	0.970208	1.2311	1.49087	1.1653	0.759878	1.55954	1.77369	0.963771	0.496212	0.77966	0.667552	0.770612		0.714064	1.06008	1.02468	1.12989	0.922976	1.48751	0.727142	1.10003	1.55092	0.871212	0.718263	0.877753	0.722543	0.694834
0.674342	0.986178	1.03392	1.25977	0.448094	1.03926	0.874966	0.66985	1.38463	1.07921	1.71941	0.930036	1.3824	0.721135		0.635659	0.597194	0.858075	0.846409	0.677062	1.0494	1.07352	0.845503	0.978547	0.989646	0.969933	0.953817	1.13602	0.623862
0.618398	0.901874	0.692525	0.888529	0.870144	0.972922	0.606936	0.672269	0.701672	1.1135	1.38723	1.59869	1.44657	0.387035		0.658923	0.894991	0.825774	0.965723	0.870064	0.655032	0.714637	0.859326	0.708275	1.02561	1.39158	1.53763	1.15324	0.781816
0.629328	1.10983	1.52141	0.729123	0.6331	1.10466	0.704828	0.796824	0.590057	0.622459	0.787485	0.556178	1.21595	1.53317		0.610276	0.783542	0.798413	1.00841	1.39322	0.812794	0.828598	0.786342	0.860278	0.741259	0.938865	0.500895	0.744666	1.0732
0.610775	1.53147	1.19103	1.27438	1.02058	0.719592	0.637052	1.43188	1.44948	0.725445	1.36179	0.813364	1.49448	1.1835		0.654559	0.736439	1.14376	0.981316	1.18338	1.12054	0.815089	1.07509	1.45264	0.878894	0.928898	0.773671	1.15018	0.551493
0.588166	1.40651	1.19854	1.34024	0.72423	1.59144	1.2076	1.25149	0.805623	0.950034	0.339759	1.21187	1.93787	0.567381		0.466091	0.893149	0.922365	0.818377	1.19772	0.922358	1.1846	1.05695	0.945825	0.845653	0.803585	0.931033	1.08226	1.02172
0.644021	1.40043	1.99644	0.48556	0.633189	1.05383	0.736056	1.0679	0.895714	0.628649	0.906077	1.10081	1.30947	1.8823		0.661596	0.837447	1.41071	0.690865	0.794876	1.57575	0.852404	1.14827	0.98066	0.814033	0.958384	0.840527	0.814294	1.11049
0.655744	1.0009	1.2778	1.02156	0.94784	1.65365	1.05431	1.05618	0.658798	0.881956	0.545302	0.563785	0.640219	2.46938		0.630621	0.720715	1.08747	0.952753	1.28828	1.10014	1.16311	1.10659	0.780938	0.833503	0.915402	0.793065	0.605711	1.43045
0.663748	0.897225	1.31877	0.800379	1.22683	0.533655	0.643332	1.30191	1.15575	0.768668	0.934106	0.620958	1.0275	0.593066		0.629647	0.811988	1.08112	0.921321	1.05306	0.723268	1.23583	1.06817	0.953702	1.05072	0.866011	0.700476	0.853462	0.600924
0.629272	1.40739	0.764814	0.732299	1.89529	1.12134	0.479795	0.910326	1.09289	1.36079	1.50034	0.742009	0.68449	1.51028		0.575733	1.05645	0.804579	0.926095	1.29325	0.862595	0.691213	0.820435	0.919428	0.990225	0.97016	0.745277	0.684633	0.725692
0.676571	0.811187	2.45046	1.46609	0.639032	0.572497	0.601032	1.57454	0.7972	1.10157	2.35033	0.60002	1.99105	0.799081		0.703074	0.691539	1.06572	1.15174	0.901036	0.673975	0.934075	1.63853	0.726697	0.977101	1.64651	0.740441	1.31177	0.678623
0.857093	1.13698	0.573809	1.38842	1.29388	1.28243	0.688358	1.81076	0.970404	1.09479	1.44209	0.380166	1.44939	0.418453		0.673756	1.32029	0.659736	0.998509	1.04992	0.974811	1.02096	1.17166	0.859578	1.10256	1.18871	0.425919	0.966119	0.63747
0.651537	1.61619	0.729313	0.6495	0.500243	1.68843	0.995816	1.68906	0.669305	0.471592	2.33352	1.08814	1.25686	0.444051		0.676187	1.05826	0.799903	0.736194	0.83581	0.96888	1.36715	1.21943	0.777628	0.905579	1.51309	1.12665	0.764192	0.536136
0.530327	1.09175	1.10968	1.26699	0.718968	1.96963	0.725788	0.86555	0.781837	0.464529	1.3913	0.395622	0.56765	2.20224		0.489858	0.940982	0.983985	0.85328	1.08088	1.08226	1.00175	0.866721	0.860068	0.743603	1.0912	0.56748	0.607443	1.34876
0.762343	1.14848	0.946847	0.822255	1.2431	0.615482	0.620162	1.65543	0.954209	0.70638	1.26282	0.942931	0.935536	1.89016		0.804604	1.19673	0.709165	1.077	1.05638	0.848648	1.4277	1.54034	0.971742	0.931658	1.29057	1.01973	1.15765	1.18047
0.590668	1.77214	0.623585	0.756939	0.639021	0.528952	0.918924	1.64835	0.987542	0.468169	1.18925	0.595077	0.907257	1.41587		0.613066	1.32173	0.622796	0.904165	0.789547	0.643744	1.36802	1.03239	1.0298	0.674449	1.14988	0.66588	0.701985	0.796791
0.597214	1.2605	0.834038	0.6755	1.33997	0.771786	0.64639	1.24734	2.46351	0.681358	1.58281	0.593641	3.40714	1.42106		0.685006	1.29979	0.968062	0.629931	0.961804	0.688793	0.75117	0.971355	1.2189	0.903694	1.0594	0.73025	2.54593	0.962315
0.799948	0.986164	1.557	1.05817	1.33591	0.640025	0.922373	2.02756	1.73218	0.670752	1.58552	0.61373	2.52091	1.46353		0.627718	0.832954	0.943457	0.886459	0.769763	0.771861	1.06805	1.28055	0.845388	0.893982	1.2088	0.705671	1.6906	0.651519
0.699343	0.713908	1.16631	0.714707	1.87209	1.58823	0.472136	0.793971	0.707884	0.711361	1.97676	0.735557	2.0528	1.12204		0.610943	0.960862	0.988348	0.713969	1.33517	0.93494	0.592758	0.904611	0.589741	0.912743	1.40615	0.843755	1.48249	0.864537
0.603431	1.33188	0.737891	1.43591	1.62418	0.980749	0.663527	0.589066	3.18603	0.623322	0.79268	1.09083	1.5847	1.29532		0.641851	0.717637	0.871925	1.14693	1.0661	0.818187	0.726903	0.823655	1.6094	0.854163	1.01981	1.10735	1.17119	0.882377
0.673692	1.40158	1.04147	0.727497	0.656803	1.41179	0.661205	1.09428	1.41856	0.966281	1.58388	0.873175	0.620965	1.56801		0.757845	1.11377	0.757083	0.870531	1.20155	1.08715	0.856573	0.995136	0.852632	1.35379	1.22696	0.884914	0.869432	1.2144
0.629647	1.00815	1.38491	1.45492	0.534231	1.06903	0.589032	0.769491	1.63912	0.671686	1.40451	0.581214	0.884637	1.15371		0.689484	1.2373	0.677676	1.24347	0.751564	0.608848	0.765248	0.792749	0.906141	0.897907	1.21276	1.05456	0.846785	0.800321
0.782006	1.2876	1.37413	0.730315	1.45931	0.649282	0.872698	0.931271	1.78064	0.494027	1.93551	0.367573	1.04456	0.288939		0.772982	1.3416	1.10605	1.15987	0.785815	1.07503	1.01734	0.878663	1.29868	0.762563	1.66515	0.549452	0.993046	0.335794
0.591383	0.527202	1.37574	0.480154	0.624122	0.797568	0.520671	1.63281	0.741311	1.23965	0.838343	0.777475	0.799673	1.7044		0.629709	0.750401	0.647389	0.648676	0.791461	0.539175	0.833873	1.35806	0.637928	1.1931	1.23448	0.974628	0.919594	1.16239
0.528012	0.751966	0.52477	0.502314	0.645568	0.756565	0.784255	0.40955	1.32165	0.893769	0.965515	0.565448	1.55249	0.508539		0.693024	0.874263	0.824703	0.675411	0.862564	1.05944	1.05382	0.594694	1.02665	0.797211	1.10225	0.751553	1.2322	0.501451
0.491155	1.71997	0.534573	0.978255	1.22309	1.17745	0.696398	1.7905	1.01753	0.850451	0.973493	0.98465	1.58351	1.16432		0.603635	1.3457	0.637941	0.994766	1.31392	0.898387	0.823466	1.00756	0.980383	0.908825	1.00933	0.791161	0.872483	0.948359
0.785376	1.52804	1.10067	0.654218	0.570467	1.16263	0.75215	1.12085	2.03813	0.775597	2.39208	0.79831	2.21698	1.73075		0.654151	2.03169	0.572193	0.903033	1.20889	0.833295	1.30021	1.03697	1.85133	0.870545	1.36237	0.849295	1.59624	1.2729
0.739536	1.78245	0.713253	1.57007	1.07615	1.12016	0.692654	1.10619	1.99479	0.769879	1.52319	0.713189	1.7555	0.480198		0.753193	1.21172	0.75808	1.21885	0.981879	1.171	0.940175	1.10437	1.53724	1.06771	1.0251	1.06489	0.901266	0.499496
0.780016	1.65544	0.495239	0.61317	0.675257	1.43791	0.905694	0.665687	0.537625	0.763581	1.4526	1.15708	1.85493	1.00975		0.660923	1.34879	0.620113	0.68505	0.822808	0.954438	1.58966	0.896994	0.975084	1.02218	1.05929	0.998727	1.02778	1.35317
0.654939	0.669666	0.507729	0.776106	1.40555	0.51927	0.668008	2.03762	1.11748	0.80859	0.592086	0.518664	1.03594	1.24671		0.574825	0.873299	0.699772	1.04484	1.34609	0.668781	0.943972	1.0047	1.20078	0.617584	1.07229	0.735127	1.40263	0.998436
0.550475	0.8336	1.47996	1.90365	1.06374	1.41353	0.356666	0.742508	0.462801	0.507429	1.4794	1.05229	0.741268	0.540369		0.603643	0.761146	0.958548	1.3556	1.15994	0.950915	0.628447	0.980935	0.787878	0.77706	1.07862	0.676508	0.971392	0.712626
0.75578	0.862044	0.819834	0.842613	0.580666	0.719241	1.2993	0.619242	0.820643	0.603209	0.719238	1.04864	1.19807	2.21822		0.803537	1.03163	0.943931	0.833855	0.922901	0.929476	1.34998	0.766347	1.03145	0.828548	0.751636	1.04657	0.921226	1.21919
0.637441	1.95223	0.550404	1.01531	1.10965	1.58079	0.653057	0.613268	1.07595	1.47239	0.999951	0.567988	1.73668	1.47755		0.798188	1.25394	0.697001	1.23316	1.05313	1.02009	1.06455	0.866791	0.867719	1.21287	1.21398	0.694767	1.15367	1.02393
0.841581	1.58403	1.51337	1.48335	0.603529	0.962502	0.720392	0.644167	0.683798	1.46776	1.92884	0.675765	0.595231	0.525666		0.690596	0.968332	0.859485	1.18396	1.1336	0.768479	1.11436	0.833375	0.70622	1.09521	1.3906	0.602699	0.657253	0.678279
0.66044	0.552314	0.973059	1.08368	1.26195	0.905408	1.90924	0.693926	3.30991	0.998451	1.45994	0.60603	0.566761	1.56406		0.657946	0.800161	0.931521	0.961662	0.863576	0.920763	1.15365	0.76138	2.45721	1.42571	1.34952	0.634766	0.763749	0.846989
1.00368	0.469447	0.845121	0.611605	1.00983	0.604518	0.876123	0.817555	0.821588	1.13703	0.972801	1.11043	0.736693	0.585031		0.996851	0.911429	1.20102	0.79351	1.20104	0.778271	1.45448	0.768143	0.739219	1.31901	1.18585	0.70617	0.830977	0.509935
0.74588	1.36642	1.44031	0.868933	1.54044	1.24979	0.916055	1.57968	1.80921	0.536949	0.432181	0.911053	2.16231	1.86281		0.970206	1.35876	1.05738	1.14314	1.19863	0.631615	0.903141	0.955455	1.29494	0.725131	0.750113	0.862508	1.12414	1.36131
0.761483	1.19243	0.637881	0.572656	0.978936	0.65347	0.544503	0.611636	1.66949	1.12055	2.02168	0.726752	0.68789	0.629517		0.708917	0.996744	0.891759	0.613636	0.861548	1.22398	0.887259	0.727423	1.32156	0.981138	1.23975	0.57686	0.741272	0.618219
0.622828	1.63341	0.609189	1.69224	1.12605	1.21906	0.759626	1.81561	1.409	1.17217	0.79762	1.16278	2.5722	1.97968		0.482271	1.33692	0.710921	1.42234	1.33581	1.2409	1.03919	1.2426	1.33014	1.41208	1.19272	1.16765	1.28082	1.01593
1.47785	2.14537	0.389909	1.40541	1.38731	0.600927	0.803916	0.584493	2.07414	0.962664	0.972254	0.392829	1.78272	1.02839		1.63826	1.73277	0.476709	1.00432	1.21192	0.926366	0.815332	0.63884	1.44008	1.26983	1.33491	0.458451	1.66945	0.838171
0.845776	0.714166	0.580432	0.714967	0.902647	0.889585	0.497519	0.580385	1.70363	0.74358	1.64074	0.478172	0.444539	0.454911		0.799174	0.917948	0.716261	0.745552	0.917638	0.579809	0.597161	0.844798	0.991273	0.922537	1.42351	0.586585	0.672945	0.833481
0.754449	0.724836	0.954009	1.22329	0.803649	0.52902	1.01528	1.40398	1.39312	1.46036	0.869883	0.797144	2.63688	0.477393		0.802403	0.731293	0.723664	0.819927	0.69183	0.546845	0.698592	1.11249	0.877602	0.976105	0.96342	0.805766	1.54729	0.726338
0.858187	1.28706	0.604461	0.704703	0.540988	1.21492	0.665661	0.771118	3.5556	0.852636	1.84561	1.33063	0.715633	1.69617		1.00064	0.93858	0.653305	0.882182	0.75256	0.762342	1.16476	0.996569	2.65436	0.958012	1.97419	0.690058	0.782804	1.62504
0.703803	1.82256	1.19056	0.386726	0.774185	0.586278	0.877963	1.5702	3.78876	0.889907	1.61298	1.36072	1.4705	0.798477		0.682208	1.11755	1.24504	0.702034	1.07022	0.665797	0.760966	1.35744	2.08889	1.09418	1.46573	0.755152	1.38697	0.653671
0.693518	1.49362	1.14037	0.743483	0.479306	0.704258	0.691034	1.80747	1.71545	0.585254	0.607543	0.519672	2.21982	1.16171		0.592012	0.908315	0.837289	0.965361	0.697604	0.767247	1.09063	1.19321	0.931011	0.833201	1.08123	0.605956	1.11634	0.605562
0.656178	1.76974	1.20106	1.79818	0.484935	0.838085	0.582185	1.71194	1.12122	0.573651	0.720567	0.718716	1.16603	1.05381		0.614182	1.10552	0.965567	1.55137	0.870924	0.7515	0.738706	1.12998	1.00328	0.947334	1.04107	0.799013	0.695316	0.947592
0.752953	1.41202	1.89267	1.12491	0.571039	0.782506	0.618299	0.960829	0.597703	0.732163	0.661857	0.665824	2.58602	0.368872		0.72251	1.03939	1.11826	0.989671	0.931773	1.4744	1.25655	0.903221	1.063	1.13147	0.964139	0.801202	1.09888	0.423868
0.850355	0.952379	1.33641	0.634383	0.629854	0.780662	1.03796	1.36083	0.690456	0.572526	1.49404	0.713469	1.17986	0.756063		0.923601	1.28522	0.882976	0.751819	0.842122	1.05316	0.924131	0.875767	0.814906	0.833923	1.433	1.03876	0.736917	0.927688
0.87976	0.684593	0.726641	0.91597	0.507908	0.626281	0.739943	0.878967	1.11674	1.2712	1.60206	0.646477	1.29698	0.249381		0.974103	0.891174	0.616282	0.717677	0.741044	0.780128	1.26599	0.94638	0.589424	0.992904	1.32399	0.724329	0.918396	0.420731
0.545939	2.18503	1.10868	1.29074	0.904983	0.595061	0.734477	0.786801	1.12622	0.737505	1.5401	0.548164	2.18009	1.31129		0.733908	1.48962	1.12983	1.15393	0.930778	0.751968	1.11423	0.843347	0.81459	0.943147	1.25747	0.733747	0.901515	0.647467
0.528609	1.27868	0.876643	0.612654	0.522514	1.03089	0.440699	0.562009	2.40958	0.512554	1.10637	1.15948	0.625223	1.98578		0.621109	1.02446	0.823749	0.790752	1.05565	0.815984	0.621195	0.771006	1.30649	0.726234	1.73861	0.926281	0.620766	1.22022
0.551104	1.72965	0.732269	2.66206	1.76593	1.50709	0.881344	1.21463	1.22049	0.668476	2.2557	0.49547	0.648224	1.00494		0.496499	1.23937	0.89866	1.4511	1.13212	1.22394	0.910019	1.00341	2.5065	0.947757	1.08066	0.685189	0.744113	1.14254
0.581039	1.21798	1.22036	0.752174	1.00645	0.765967	0.498187	1.65671	1.28344	0.626146	1.16791	0.703301	0.743154	0.613175		0.570234	1.22988	1.12865	1.20197	1.26453	0.926803	0.663444	0.889774	1.12199	0.940419	0.702317	0.862323	0.847762	0.679488
0.579408	2.05345	0.602577	0.702449	0.902682	0.474546	0.44399	0.936049	1.67849	1.08003	0.923383	0.64032	1.5646	1.69269		0.598202	1.35196	0.681878	0.893078	0.743399	0.701843	0.743053	1.16379	1.33392	1.11318	1.46911	0.678219	1.31214	0.511522
0.698595	1.1518	1.12582	0.614503	1.17635	0.628558	0.456599	0.936115	1.3846	0.806807	1.511	0.681263	0.629876	1.29418		0.687966	1.05746	0.635855	0.775781	1.02818	0.778456	0.576925	0.843266	1.15197	1.09586	1.5514	0.873147	0.700443	0.442046
0.577956	1.66964	0.48076	0.611141	0.474622	0.854398	0.549545	1.22265	2.58243	0.778504	0.518301	0.495347	1.13806	1.42224		0.583835	1.2964	0.576508	0.807289	0.59507	1.24603	0.742313	1.48274	1.87647	1.07575	0.878938	0.760757	1.19624	0.890722
0.747433	1.68043	0.803597	1.03718	0.688903	1.12425	0.610032	1.57293	1.69111	0.50242	1.54312	0.459118	1.60702			0.807843	0.756814	0.825393	1.18955	1.00159	0.796328	0.835925	0.995728	1.35525	0.873375	1.66173	0.577305	1.29668
0.584616	1.40677	0.508244	0.765919	1.79419	0.790481	0.692092	0.74555	4.70855	0.432456	1.30678	0.831694	1.49833			0.600876	1.13523	0.527814	0.889527	1.13361	1.10905	1.0383	0.857405	3.52514	0.845364	1.1099	0.984374	1.02164
0.491382	0.876018	1.0451	0.975929	1.46285	0.62555	0.558629	1.06217	0.500035	0.878836	1.89273	0.573243	0.605569			0.649389	0.645291	1.04667	0.942799	1.47122	0.68172	0.607203	1.01754	0.467545	1.19989	1.33817	0.670572	0.733853
0.658724	1.10142	1.47301	0.628845	0.362995	1.01414	1.04021	1.42321	1.32005	1.28212	1.70532	0.690453	0.892554			0.662611	0.987811	1.08861	0.809141	0.545247	0.85716	1.26709	0.744209	1.3011	0.833666	1.12649	0.674271	1.00125
0.616237	1.14766	0.471212	0.730505	0.599746	0.917554	0.818283	0.664298	2.84677	0.524057	1.46722	1.36105	2.83986			0.558377	0.807431	0.85485	0.80192	1.27414	0.787231	0.887303	0.93054	1.47338	0.93414	1.30341	1.11066	1.64696
0.540304	1.3697	1.61888	0.73959	0.736842	0.932594	0.95684	1.34395	1.05375	0.764303	1.12067	1.08537	1.14906			0.525673	1.18433	1.15854	0.908277	1.0465	1.26172	1.19129	0.780746	0.876054	1.03413	1.16893	1.012	0.842946
0.916405	1.96107	0.544829	0.681755	1.1927	1.92438	1.01186	1.69586	0.899235	0.795936	1.56267	1.11201	1.34643			1.09269	1.17117	0.73601	0.923063	1.45107	0.725996	1.08389	1.34555	0.756398	1.04838	0.73186	0.838811	1.39038
0.527292	1.40065	1.36488	1.38343	0.741264	0.720325	0.964187	0.617238	0.954318	0.547052	0.480251	0.901634	0.547951			0.579042	1.20513	1.06738	1.07715	1.1856	0.778916	1.10724	0.750916	0.756353	0.842811	0.729173	0.879016	1.09311
0.779503	1.35638	0.590528	1.26736	0.420495	0.604384	0.558559	0.724451	0.45176	0.534125	0.96938	0.506763	1.63459			0.868528	0.741129	0.742754	1.20025	0.693081	0.805961	0.698315	0.710739	0.811991	0.880331	1.09765	0.781064	1.10471
0.820958	1.33284	1.63593	1.00877	1.48212	1.2447	0.552783	1.15104	1.00748	1.38238	1.03202	1.50831	2.1587			0.82649	1.10199	0.988338	1.25328	1.417	1.26444	0.863542	1.1985	0.981191	1.31709	1.17229	0.76658	1.27343
0.608916	1.56336	0.565766	1.14922	1.33005	0.833141	1.72955	0.747217	1.0806	0.39447	1.55353	0.946616	1.02909			0.575956	1.44905	0.661193	1.08056	0.894492	0.89729	1.96531	0.65579	1.01686	0.743648	1.14663	1.15484	0.883295
0.519934	1.10383	0.665985	0.827627	0.723421	0.457229	0.750598	0.965055	2.27522	0.512319	0.633674	0.721164	0.859719			0.496211	1.08569	0.752809	1.01159	0.662118	0.623847	0.95665	0.919638	1.83757	0.686506	1.17079	0.704159	0.807125
0.832633	0.738362	1.17149	0.925255	2.11694	1.27296	0.862213	1.00639	0.526452	0.502227	1.23666	0.762941	0.680624			0.757531	0.852702	0.757577	0.832863	0.85859	0.933864	1.28334	0.979344	0.752783	0.760048	0.744483	0.905555	0.802972
0.46295	1.87543	1.42544	0.985419	0.414757	1.0109	0.59722	0.48592	1.05335	0.562868	0.931194	0.832121	0.846298			0.701671	0.926865	1.05277	1.2503	0.696061	0.808149	0.732114	0.789204	1.18611	0.86868	0.8286	0.79622	0.752163
0.561385	1.70728	0.722363	0.815748	1.42902	0.934083	0.973413	1.43113	0.556593	0.587277	0.75752	0.517082	1.83266			0.562657	1.34255	0.604734	0.825978	1.08482	1.33175	0.75533	1.08156	1.00381	1.04996	0.912676	0.633791	1.14252
0.643351	1.6718	1.73025	0.925105	1.16666	0.936438	0.488435	0.793375	1.06848	0.607273	0.961422	0.334769	0.545327			0.665468	1.18611	0.862843	1.11843	1.04147	0.790045	0.735833	0.769268	0.835854	0.795093	0.743914	0.570259	0.588647
0.68732	0.827226	0.365974	0.614489	1.61055	1.59383	0.996953	1.60479	1.67953	0.731016	0.512833	0.603607	0.790306			0.660477	0.842839	0.399852	0.878372	1.00807	1.36222	0.90615	1.35462	1.57311	0.975239	0.671803	1.31539	0.845447
0.597499	1.15883	0.755059	1.09766	1.11299	0.899793	0.872661	0.778778	0.142328	0.646075	0.607618	0.458368	0.638875			0.636249	1.27166	1.03806	1.03495	0.971984	0.76886	0.938512	1.25609	0.185301	0.863334	0.801366	0.543622	0.702157
0.630585	1.05454	1.09069	0.888658	1.27783	0.841875	0.987219	1.18267	2.09209	1.24278	1.56614	0.766461	1.6517			0.649245	0.775233	0.587006	0.991136	1.03345	1.25064	0.947845	1.27609	1.5918	0.95413	0.909523	0.660527	1.24747
0.629864	1.62469	0.840892	0.588444	1.10429	0.566426	0.649891	0.585757	0.683906	0.516759	1.07588	0.53069	0.658679			0.676535	1.08415	0.746498	0.680206	1.16635	0.75848	1.19385	0.74577	0.950881	0.910302	1.38315	0.665376	0.774929
0.747575	1.36235	0.673798	1.33185	0.4842	0.628408	0.983533	1.17309	1.30919	0.755316	1.03281	0.483784	0.51694			0.721013	0.81525	0.809174	0.682788	0.833926	0.825413	1.27439	0.802043	0.875877	0.957246	1.12831	0.697709	0.613008
0.674932	0.707862	0.52361	1.05927	0.767198	0.756529	0.534161	2.03256	0.79194	0.7819	1.78268	0.388471	1.53443			0.656546	0.94791	0.541307	0.66655	0.840537	0.891567	0.845388	1.17041	0.670169	1.02045	1.0363	0.490927	1.28853
0.763216	1.08399	0.387293	1.78281	1.06736	0.529192	0.780183	0.833937	1.3475	0.49059	1.43325	0.511002	1.8884			0.748056	1.01607	0.562738	1.22402	0.902836	0.69783	0.987177	0.942992	0.745559	0.691154	1.27481	0.639958	1.55075
0.641112	1.44324	1.09373	0.689291	0.719114	0.858992	1.06505	0.706833	0.522145	0.902568	1.05117	0.617416	1.9461			0.639226	0.943063	0.799105	0.705472	0.843822	0.994766	1.14819	0.757697	0.573284	1.1757	0.683861	0.735269	1.29399
0.750894	1.13158	1.18779	1.75816	1.27601	1.00804	0.672302	1.0132	1.44648	1.34227	0.592264	0.755918	0.791348			0.765778	0.905067	1.62966	1.27585	1.22459	1.20163	0.938531	0.868651	1.29839	0.98087	0.784351	0.966358	1.25264
0.653594	1.69011	1.06664	1.55199	1.00181	0.557184	0.897428	0.597846	0.743645	0.759833	1.57453	0.371884	1.17982			0.722732	1.08946	1.21736	1.28752	0.938458	0.645788	1.33002	0.648266	0.819492	1.11665	1.70915	0.423907	1.06941
0.71702	1.83438	1.05424	0.450937	1.5976	1.31798	0.654986	1.76914	2.27289	0.602008	1.12572	0.397687	0.656537			0.605558	0.988482	0.808935	0.568612	1.10448	1.40717	1.05165	1.28108	2.04688	0.934194	1.22416	0.512481	0.865238
0.560927	1.1442	1.27228	0.538747	1.90479	1.25606	0.729337	0.658858	0.697353	0.555096	1.78316	0.352871	0.637292			0.746716	0.704298	1.17791	0.692379	1.01887	0.945685	1.06	0.657685	0.639784	0.874182	1.60038	0.432889	0.704567
0.686007	1.06146	1.5238	0.706909	0.884613	0.578938	0.529148	1.42785	0.984122	1.37824	1.43934	0.535751	0.666397			0.657639	1.08676	1.60371	0.886464	0.986421	0.681269	0.94596	1.10157	1.69722	1.00448	1.42701	0.497426	0.787138
0.769769	0.532234	0.597249	1.24238	1.11977	1.02308	0.876452	1.23358	0.578957	0.428009	1.23043	0.935397	3.08485			0.894133	0.723796	0.62125	0.699118	0.751515	1.19893	1.21293	1.07621	0.471439	0.677794	1.26904	0.935778	1.4806
0.662023	0.889976	0.580304	0.689479	0.63638	0.583068	0.624486	0.909725	2.18149	0.71717	0.477552	0.78477	2.13119			0.708267	0.747111	0.718641	0.98404	0.84192	0.681331	1.04586	0.692985	1.94298	1.05578	0.780146	0.746616	0.704965
0.734979	0.925354	0.676383	0.897486	0.490669	1.23466	0.64623	1.42061	0.953684	2.22993	0.515537	0.540168	1.4502			0.896284	0.872189	0.649446	0.666595	0.661129	1.07895	1.09545	0.774737	1.16413	1.81751	0.58338	0.615845	1.009
0.607731	1.71382	0.587642	1.03931	1.38526	0.568823	0.882273	0.559809	1.55447	0.813094	0.582044	0.698058	1.36344			0.6123	1.13165	0.645589	0.925013	1.33537	0.639243	1.53743	0.763868	1.01831	0.946225	0.890238	0.796587	0.869291
0.488974	0.741914	0.620998	0.745396	0.927655	1.46685	0.907543	0.674959	1.65801	0.719179	0.769746	0.555639	1.59963			0.542309	0.862236	0.566195	0.807754	1.16683	1.12781	0.782313	0.810262	1.1186	0.95048	0.731099	0.669176	1.30465
0.698507	1.8039	0.908254	0.764627	0.29574	0.902994	0.669685	1.43574	0.858295	0.991381	1.40376	0.624183	1.17018			0.756274	1.19831	1.54687	0.756734	0.937988	0.972426	1.00623	1.25249	0.908559	1.03134	1.14084	0.779953	1.22286
1.06862	1.1903	1.19443	0.662369	0.702873	1.07222	0.673034	0.562558		1.00152	1.21792	0.586071	0.604622			1.38998	1.15305	0.611911	0.891798	0.959078	0.591333	0.671975	0.642352		0.976336	1.2946	0.579438	0.694226
0.760261	1.06161	0.72876	0.604141	0.509377	1.10242	0.86437	1.43544		0.90035	0.543165	0.784105	1.28345			0.76157	1.06964	0.708168	0.710927	0.809208	0.657936	1.56394	1.08338		1.19003	0.691645	0.585161	0.969611
0.825507	1.67484	0.40367	1.05594	1.37333	0.987462	0.87659	1.52897		0.798356	1.49936	0.986399	1.55718			0.755034	1.23899	0.504907	0.7651	0.800448	0.961585	1.13191	0.979555		1.18107	1.31572	1.29057	1.23203
0.622211	0.829041	0.667154	1.62441	0.777192	0.627951	0.958366	0.569272		0.508765	0.547614	0.699062	1.02252			0.559834	1.00592	0.717328	1.11173	0.955315	0.77156	1.1833	0.792688		0.877319	0.795568	0.598223	0.700354
0.77503	0.624868	0.864914	1.2634	1.52106	0.398945	0.802626	0.972699		0.797427	0.938313	0.488727	0.698869			0.747068	0.777882	0.869133	1.28325	0.983282	0.523103	1.16354	1.33121		1.40049	0.788806	0.840165	0.782486
0.675967	2.09132	0.967996	0.79226	0.686397	1.43185	0.866553	0.771004		0.724029	0.477241	0.734571	1.29995			0.863065	1.46218	0.709151	0.801412	0.914268	1.00884	0.738557	0.957207		1.03678	1.00619	0.634711	0.920143
0.800764	1.06975	0.689413	0.491258	1.18604	0.688068	1.44712	0.787003		0.687221	1.57233	0.430899	0.591071			0.791077	1.10413	0.740275	0.590808	0.995126	0.80733	1.30216	0.76543		1.08223	1.15748	0.598318	0.882364
0.56431	0.665183	1.22776	0.713692	0.632385	0.848905	1.3101	0.534479		1.07603	1.10036	0.495608	1.33716			0.653	0.850474	0.673213	0.888613	0.900553	0.965894	0.883805	0.700051		1.12778	1.03044	0.556178	1.02001
0.803634	1.95701	0.454205	0.824952	0.880814	1.38596	0.716173	1.01519		0.520996	0.735239	1.10915	1.08023			0.663004	1.31252	0.568428	0.826469	1.52558	0.918885	1.06206	0.883347		0.904492	0.743212	1.01034	1.03125
0.689133	1.80384	0.702966	0.854619	1.01228	1.38916	0.794788	0.892245		0.772337	0.689069	1.20171	1.34814			0.767395	1.12891	0.856866	1.03066	0.935474	1.09186	1.01441	0.776983		1.21071	1.06294	0.876966	0.886531
0.567607	1.21408	1.16169	0.97136	0.918846	0.903285	0.686786	1.31763		0.647788	1.66193	0.894296	2.5342			0.667512	1.07083	1.15916	1.01578	1.1458	0.734617	0.814856	1.0667		1.01374	1.08417	0.85981	1.00219
0.456319	0.816568	0.648783	0.887283	1.77997	0.542086	0.664568	1.79859		0.993271	1.63626	1.53076	1.10776			0.502802	0.869299	0.782212	0.745267	1.52684	0.726053	1.31466	1.18789		1.12693	1.62168	1.17089	1.18177
0.595143	1.10962	0.467699	0.89239	0.737033	0.709219	0.506063	1.42861		0.678025	0.743766	0.662451	1.92781			0.580413	0.724651	0.64519	1.09887	1.09388	0.620103	0.660755	1.27501		0.915325	1.15487	0.765133	1.31308
0.703783	1.52217	1.21098	0.676381	0.959423	1.08052	0.836672	0.842507		0.6607	0.55063	0.952048	1.07321			0.796194	0.719171	0.827993	0.936578	1.11996	0.790996	0.777956	0.810607		1.05837	0.819158	0.774473	1.4424
0.787094	1.21754	1.28846	0.757878	1.43927	0.598869	0.557971	1.21622		1.43883	0.589174	1.18501	0.443661			0.575648	1.13532	1.25277	0.844169	1.14631	0.834264	0.772277	1.13339		1.30173	0.990635	1.23544	0.730903
0.677228	1.32306	0.849372	1.29173	1.26373	1.19725	0.666621	0.620478		1.01907	0.726119	1.4006	1.7227			0.591561	0.92974	0.703285	1.14189	1.48974	0.833402	0.848166	0.919639		1.1217	1.07906	0.994432	0.887108
0.563502	1.61655	0.625651	1.02409	1.54815	0.630509	0.642583	1.13019		0.757342	1.3755	0.623298	1.46516			0.58535	0.920214	0.657703	1.07297	1.80715	0.788841	0.771102	0.98415		1.09436	0.871276	0.690241	1.50349
0.640375	1.45483	0.455337	0.884147	1.21921	1.63321	0.631964	0.772406		0.70888	2.18494	0.556094	0.783184			0.619734	1.03295	0.560881	0.749472	1.29196	0.854852	0.926281	0.787501		0.929506	1.90662	0.64737	0.814786
0.583528	1.43427	0.880442	0.967764	0.717513	0.734402	0.686872	0.714978		0.51628	1.44523	0.45463	0.658907			0.620711	1.02302	1.21972	1.11033	0.842126	0.930055	1.11107	0.835136		0.876175	0.813427	0.723623	0.74989
0.584999	1.60354	0.99869	1.67393	0.745828	0.607491	1.38397	1.45113		0.512112	0.853509	0.793576	1.5565			0.620653	1.29843	0.784246	1.30582	0.921077	0.785005	1.30559	1.10448		0.805647	0.998444	1.01488	1.04125
0.676359	0.941056	0.827757	0.989677	0.956857	0.744569	1.175	0.696777		0.813791	0.530235	1.09684	0.841977			0.65221	0.962736	1.09407	1.16719	0.981247	0.755652	0.950837	0.950013		0.962528	0.805212	0.823221	0.800605
0.656853	0.754047	0.691935	1.19963	0.906716	0.717384	0.79481	0.462892		1.11801	0.802765	0.705102	1.44195			0.747109	0.959265	0.766476	0.8108	1.33321	0.952942	0.930444	0.739506		1.16996	1.15326	0.686674	0.862118
0.575711	1.71663	0.729364	1.28761	1.3167	0.771826	0.5886	0.82632		0.693987	1.31611	0.60501	1.61054			0.57652	1.10987	0.755938	0.740138	1.1904	0.978536	1.1198	0.932026		1.08093	1.05673	0.596806	1.32263
0.566512	1.37845	0.834096	0.948387	0.977526	0.980899	0.706902	1.41262		0.561896	1.46331	0.907996	1.67146			0.533332	1.00495	0.722135	0.896943	0.989514	0.856528	1.03915	1.67638		0.960499	1.20288	0.8513	1.08298
0.808131	1.25181	1.41052	0.669979	1.37875	0.601284	0.859553	0.656534		1.12305	0.5234	1.06651	1.67841			0.648143	0.863762	0.884664	0.817529	1.18046	0.857064	0.999048	0.693607		1.5345	0.776604	0.99546	1.07229
0.525064	0.662617	1.74315	0.63538	0.652954	0.742656	0.693796	0.932791		0.496604	1.57397	0.593363	0.769281			0.645115	0.887336	0.845029	0.836605	0.833263	0.841339	0.92185	0.753538		0.873038	0.953493	0.857843	0.737734
0.623116	1.72828	0.431479	0.664158	1.42011	1.90454	0.448594	0.754535		0.677398	1.09888	0.807336	1.4703			0.671065	1.18586	0.497847	0.768114	1.55982	0.751317	0.558128	0.679799		0.985418	0.944501	1.02465	1.18363
0.515417	1.6739	0.636864	1.03959	0.898596	0.525725	0.547419	1.05024		0.637979	1.59177	1.27107	1.64004			0.557323	1.13449	0.62072	0.834148	1.04794	0.641658	0.913623	0.931743		0.825673	1.49914	0.90678	1.32306
0.742827	0.514778	0.539284	1.33688	1.05542	0.640761	1.13041	1.39119		0.59473	1.21458	0.997675	1.03271			0.684556	0.867799	0.661016	1.06101	1.18216	1.03974	1.46229	0.921552		0.905693	0.985381	1.26231	1.08667
0.713116	1.99962	0.761734	0.464057	1.28196	0.639472	1.18554	0.669036		0.67782	1.26326	1.32902	3.21701			0.756662	1.82584	0.842384	0.70931	0.827496	0.706668	1.69326	0.786295		1.03438	1.36248	0.690782	1.62605
0.665966	0.728877	0.916304	0.627623	1.60802	1.1653	0.677534	1.27199		0.338644	1.1636	0.530057	0.937542			0.716975	0.830776	1.03849	0.805681	1.12401	1.48751	0.807387	1.61618		0.654081	1.17085	0.615107	0.911702
0.636963	0.475665	0.980856	1.14452	0.347671	1.03926	1.12517	1.5933		1.51926	0.626026	0.488831	1.29573			0.58177	0.744716	1.15446	1.24692	0.622267	1.0494	1.7758	0.921205		1.34407	0.895804	0.732858	1.14577
0.591718	1.43682	0.836888	1.02678	1.18128	0.972922	0.629252	0.978455		0.553519	0.483694	0.401596	1.66602			0.681966	0.875861	0.867361	1.15705	1.02815	0.655032	0.862491	1.3789		0.820116	0.766406	0.459871	0.885292
0.71431	2.10911	1.15075	1.02466	0.80514	1.10466	0.765718	0.866705		0.763231	1.76717	0.475387	0.852966			0.600814	1.20118	0.856635	1.1052	0.876245	0.812794	0.890454	0.989108		1.00413	1.7453	0.562701	1.05873
0.61338	1.50941	1.27198	0.997867	1.10721	0.719592	0.687255	0.59128		0.977618	1.39595	0.881444	0.572422			0.60455	0.99286	0.945146	1.14475	0.813879	1.12054	0.935005	0.703023		1.30456	1.27418	0.968362	0.685174
0.659171	1.59876	0.60444	0.719572	1.33338	1.59144	1.22122	0.686662		0.624088	0.429793	1.33475	0.884872			0.697872	1.13865	0.657521	0.793913	1.02922	0.922358	0.881943	0.780619		0.947003	0.712322	0.519748	1.14282
0.951188	1.78573	0.650804	0.696446	0.765542	1.05383	0.775386	0.926459		1.40289	0.825234	0.511431	0.588683			0.798219	1.38236	0.662774	0.886659	1.00605	1.57575	1.07228	0.734092		1.23848	1.00689	0.720351	0.69046
0.598351	1.86612	0.757986	1.03124	1.38503	1.65365	0.795635	1.36403		1.5634	1.54702	0.70247	0.791144			0.668467	1.19692	0.799744	1.08965	0.837072	1.10014	0.980994	0.827588		1.08528	1.31645	0.601454	0.969524
1.14518	0.675786	0.71006	1.46507	0.455532	0.533655	0.624343	0.429539		0.824366	1.35905	0.909992	0.657125			0.705222	0.871685	0.763948	1.1442	0.735035	0.723268	0.86124	0.583992		1.0134	1.27116	0.874687	0.787428
1.02864	1.96483	0.81618	0.451375	0.513869	1.12134	1.72182	0.548773		0.56233	0.608723	0.67192	1.14219			0.635979	1.04121	0.628669	0.786665	0.607311	0.862595	1.00721	0.633697		0.809715	0.867838	0.882809	0.804129
0.645844	0.703706	1.07323	0.810861	0.92026	0.572497	0.782687	1.02361		0.460955	1.83125	0.678621	1.593			0.67733	0.859051	1.26542	1.0817	1.40492	0.673975	1.64754	1.07399		0.750822	1.0533	0.7717	0.630758
0.509995	1.43232	0.616459	0.428265	0.402526	1.28243	1.16757	0.761314		0.80624	1.50378	0.817329	0.892706			0.475032	1.13182	0.514738	0.644782	0.819115	0.974811	1.09782	0.883587		1.01145	1.00074	0.955311	0.793201
0.472349	1.31702	1.45254	0.952878	0.825515	1.68843	1.15697	1.46211		1.09464	1.9028	0.673418	0.627937			0.580282	1.3517	0.883112	0.861016	0.967658	0.96888	1.52972	0.874035		1.11499	1.32722	0.692729	0.718949
0.672118	1.37583	1.37305	1.41952	0.533301	1.96963	0.485974	0.82373		0.796984	1.7712	0.629138	1.93193			0.665737	1.21281	0.735292	0.965173	1.00238	1.08226	0.812641	0.759507		0.883532	1.25792	0.944927	0.673206
0.706895	0.776738	0.911129	0.472513	1.09925	0.615482	0.607371	0.789834		0.741925	1.04303	0.809513	1.22291			0.799819	1.00069	0.951224	0.946141	1.11605	0.848648	0.883452	0.72626		1.10936	1.32875	0.555527	1.05725
0.642728	1.4523	0.379609	0.396728	0.450842	0.528952	1.29226	0.737828		0.507269	1.06356	0.652734	0.808163			0.829574	0.856238	0.431964	0.60147	0.731167	0.643744	1.51682	1.0131		0.86408	0.848097	0.769847	0.702224
0.463725	2.21541	0.468426	1.17998	0.687254	0.771786	0.78995	1.16412		0.892995	0.464747	0.735756	1.23182			0.520949	1.50231	0.493325	0.654995	0.926594	0.688793	1.09318	0.897305		0.922999	0.849493	0.949539	1.12016
0.732512	1.79954	0.537564	1.2668	2.34061	0.640025	0.64918	0.692641		0.757149	0.73335	0.666928	1.72446			0.574049	1.39082	0.668265	1.29586	1.29627	0.771861	0.881658	0.789479		1.13638	0.915997	0.921188	0.883011
0.588064	1.66869	0.896185	1.27615	0.882022	1.58823	1.32092	0.531399		0.840504	2.20473	1.20852	0.923199			0.591791	0.896	0.9718	1.10987	1.05641	0.93494	1.39068	0.660209		0.963783	1.93341	0.944198	0.826731
0.631304	2.25011	0.819845	0.937188	0.483983	0.980749	0.50349	0.551476		1.56728	1.03637	1.09445	1.19621			0.625916	1.64963	1.01707	1.26383	0.73039	0.818187	0.700065	0.555299		0.92134	0.900046	1.01007	1.04797
0.738755	1.0058	0.542822	0.728563	1.03045	1.41179	0.963336	0.664203		0.818733	0.571075	1.2767	0.990083			0.813969	0.994794	0.749899	0.927187	1.00511	1.08715	1.0482	0.664304		1.38947	0.756053	1.15362	1.2311
0.784633	1.8249	0.868384	0.679021	0.575762	1.06903	0.953501	0.943423		0.661799	0.691054	0.540358	1.16432			0.721137	0.907436	0.638126	0.840077	0.748636	0.608848	1.11137	1.08696		1.00635	0.941482	0.550178	1.0957
1.19129	0.735705	1.23838	1.63141	0.637051	0.649282	0.874623	0.486271		1.61909	1.104	0.944391	1.93304			1.45852	0.966823	0.950855	1.13773	0.894052	1.07503	1.30875	0.669133		1.34693	1.20379	0.925325	1.23185
0.679788	2.30984	0.594794	0.906159	1.69312	0.797568	0.621579	0.787071		0.877852	0.913168	1.00722	0.947551			0.622827	1.37376	0.782031	0.930536	1.40577	0.539175	0.819162	0.950918		0.932573	1.17977	0.824605	0.952808
0.92658	0.539167	1.38347	1.06867	0.800511	0.756565	0.960432	1.06012		0.947717	0.603282	0.47454	1.54321			0.679197	0.936022	1.21369	0.722482	1.00971	1.05944	1.24682	0.823194		1.0587	0.998614	0.724502	1.12986
0.499401	0.605862	0.964653	0.63556	0.427725	1.17745	1.22843	1.57896		0.962004	1.24184	0.547648	0.443976			0.590317	0.800035	1.13429	0.828888	0.68392	0.898387	1.20443	0.748992		1.0056	1.62575	0.844738	0.613448
0.643337	1.20465	1.25656	0.700398	0.919912	1.16263	0.504503	1.31481		0.820937	0.429809	0.92211	0.99618			0.613841	1.43448	0.827419	0.878086	1.01033	0.833295	0.778618	0.920326		1.09351	0.783561	0.821123	1.00046
0.57307	0.533318	0.893189	0.743709	1.99233	1.12016	1.66412	1.6255		0.826142	0.556758	0.526479	1.41222			0.630796	0.724392	0.719547	0.707073	1.06342	1.171	2.44121	1.47856		0.974265	0.898393	0.703078	1.04599
0.575019	1.94605	0.624719	1.07867	1.03154	1.43791	0.62894	0.640876		0.879208	0.687915	0.826342	0.752694			0.572936	1.01345	0.683052	0.968523	1.38229	0.954438	0.831447	0.640342		0.985748	1.05323	0.572423	0.867293
0.642515	1.07611	0.656628	0.696769	0.653995	0.51927	0.60037	0.489207		0.759424	2.47298	0.647259	1.28508			0.688476	0.780809	0.777023	0.93637	1.07052	0.668781	0.778968	0.601136		0.923391	1.68421	0.571446	1.29001
0.544228	0.715832	1.17612	0.727564	0.930311	1.41353	0.718452	0.662885		0.539567	0.584914	0.555586	1.12707			0.617655	1.19977	0.763034	1.0177	1.13902	0.950915	0.958955	0.742991		0.868034	0.879127	0.566532	0.888832
0.585273	0.785735	0.906663	0.966007	1.20528	0.719241	0.498227	1.3828		0.707473	2.33677	0.478694	1.53584			0.563219	0.877892	0.747437	1.11908	1.55411	0.929476	0.95822	1.06845		1.10875	1.2193	0.666533	1.58565
0.745126	1.82565	1.01631	1.07566	0.569139	1.58079	0.694978	0.636247		0.782218	0.642897	0.522184	1.69838			0.637346	1.13065	1.09005	1.31511	0.923076	1.02009	0.642057	0.746465		1.04869	0.843681	0.706869	1.53643
0.673981	1.83244	0.908579	0.591441	0.516165	0.962502	0.704306	0.59394		1.10415	1.42696	0.494798	1.52379			0.68054	1.43948	0.733792	0.781436	0.761242	0.768479	1.39901	0.77413		0.953913	1.55809	0.66999	1.09467
0.755836	1.94714	1.25031	0.615832	1.09403	0.905408	0.69082	0.947002		0.824065	1.81717	0.404186	1.77566			0.773538	1.59819	0.989154	0.864938	1.44415	0.920763	1.40748	1.05687		0.948881	1.85763	0.664688	1.46503
0.709286	1.64252	0.586107	0.933087	1.16688	0.604518	0.45262	0.452797		1.5252	0.558172	0.501343	0.651784			0.651065	1.22092	0.826302	1.20379	1.2343	0.778271	0.707703	0.694102		0.995232	0.632601	0.774428	0.662473
0.690611	1.63155	0.531591	0.723979	1.23867	1.24979	0.724972	0.737098		0.452065	0.568833	0.317978	2.45045			0.78443	1.32212	0.600143	1.00154	1.3917	0.631615	1.1944	0.628658		0.75994	0.726916	0.52893	1.5491
0.736747	1.15455	0.735648	1.24231	0.671184	0.65347	0.472	0.582567		0.592988	1.41246	0.704755	0.93036			0.731279	0.96666	0.623814	1.10178	0.866889	1.22398	0.488194	0.727686		1.06357	1.42425	0.663756	0.895108
0.579678	0.871958	1.03307	1.05279	0.79897	1.21906	0.473213	0.692901		0.365538	0.385702	0.852949	1.31333			0.743325	0.818176	0.795191	0.813895	1.03462	1.2409	0.684545	0.851934		0.656052	0.651487	0.716455	1.19695
0.680605	1.74356	0.365283	1.33104	1.26182	0.600927	0.667712	0.658184		0.905049	2.11275	0.512396	0.523073			0.733789	1.44999	0.578476	1.04015	1.00936	0.926366	1.15338	0.684995		0.924931	1.57833	0.564954	0.611987
0.876825	1.29021	0.540469	0.705669	0.597085	0.889585	0.709128	0.547366		0.999144	1.82755	0.89664	2.1281			0.656346	1.06499	0.723056	0.846517	0.877089	0.579809	1.16175	0.658851		1.04625	1.52085	1.1606	1.29827
0.548712	0.615398	0.84412	0.95221	1.12194	0.52902	0.415312	2.57525		1.53142	0.783416	0.855409	0.616369			0.57042	0.943142	0.621426	1.29384	1.094	0.546845	0.615268	1.84824		1.32341	1.29539	0.767218	0.811946
0.718323	0.542855	1.04907	0.61893	1.21967	1.21492	0.636445	1.79184		0.631302	1.67238	0.605716	0.930924			0.687144	0.76734	0.697311	0.895789	0.996648	0.762342	0.764762	0.993672		0.813858	1.04628	0.633919	0.988064
0.600439	1.63576	0.589463	1.51611	1.05571	0.586278	0.581201	0.698275		0.76459	1.17023	0.784327	1.85365			0.621648	1.10838	0.473943	0.957782	0.839506	0.665797	0.717938	0.695782		1.023	1.12844	0.946402	1.04731
0.560124	1.76229	1.14046	1.50623	1.55994	0.704258	1.07987	0.876424		1.38585	0.583267	1.18315	1.68769			0.530163	1.30729	0.720566	1.19864	1.17665	0.767247	0.875585	0.999218		1.03665	1.1559	0.74475	1.47588
0.524306	1.42544	1.24429	0.99071	1.41688	0.838085	0.808869	1.04985		1.06275	1.73545	0.935965	1.32472			0.594545	1.18944	1.46008	1.06254	1.37523	0.7515	0.955851	1.02237		1.16827	0.875852	1.07481	0.993503
0.658126	0.620818	1.0795	1.46737	1.04201	0.782506	0.655838	1.24734		0.816683	0.453636	0.485117	1.51486			0.617527	0.759697	0.863229	0.800136	1.52409	1.4744	0.932645	1.00977		1.01556	0.76152	0.709364	1.16654
0.864052	1.87207	0.896366	0.72248	1.57884	0.780662	0.749458	1.84214		0.796158	1.03495	0.802561	1.40025			0.9245	1.19533	1.1766	0.86855	1.27322	1.05316	0.600203	0.975627		0.851124	0.807363	1.07897	0.803613
0.652773	0.788042	1.21596	1.37641	0.596245	0.626281	0.69233	2.00525		0.487888	0.803175	0.820628	0.953339			0.714118	1.03038	0.787103	1.16532	0.873415	0.780128	0.964511	1.42238		0.779583	1.13986	0.850509	0.961969
0.658786	0.895761	0.48805	0.948613	1.60049	0.595061	0.827359	1.40489		0.76136	1.3429	0.614053	0.54115			0.60243	0.938597	0.608955	0.954836	1.11244	0.751968	1.39062	0.926781		1.00449	0.954188	0.708223	0.621151
0.523128	1.16882	0.755239	1.14503	0.719722	1.03089	0.98802	0.614237		0.821946	0.669289	0.406086	1.51289			0.592405	0.70752	0.674075	0.612281	0.82502	0.815984	1.22672	0.855019		1.07798	0.869385	0.446949	0.957489
0.513457	1.20352	0.617366	0.838426	0.748297	1.50709	0.963688	0.760977		0.543506	0.487887	0.565173	1.33355			0.530622	0.910351	0.782519	1.08573	0.678167	1.22394	0.741315	0.756742		0.773688	0.739687	0.652083	1.08803
0.549992	1.66591	0.615854	1.09719	0.473773	0.765967	0.607293	0.835404		1.00688	1.16849	1.10145	1.82198			0.582855	1.23698	0.534355	1.02445	0.90926	0.926803	0.98881	0.719393		1.05556	0.896945	1.07443	0.663484
0.745077	1.21492	0.532855	1.7482	1.46633	0.474546	0.77205	0.63645		0.791768	1.42915	0.700332	1.18564			0.773599	0.720119	0.605562	1.21459	0.97911	0.701843	0.826492	0.721018		1.02879	1.78656	0.856957	1.11933
0.660577	0.587947	0.59312	1.0291	1.23086	0.628558	0.542532	1.51242		0.770946	1.39458	0.412069	2.61859			0.682152	0.819873	0.764159	1.01281	1.06478	0.778456	0.626987	1.01174		0.796195	1.33923	0.633896	1.56479
0.657212	1.28886	0.703066	0.781706	0.739314	0.854398	0.444854	0.632688		0.83372	1.56406	1.21722	0.511079			0.593948	1.17149	0.950495	0.911425	0.949885	1.24603	0.594254	0.642673		1.0382	1.22702	0.874611	0.494901
0.713314	1.93925	0.990752	0.442944	0.453571	1.12425	0.740313	0.872192		0.590196	1.60245	0.626586	1.19125			0.655581	0.860001	0.812204	0.634482	0.701391	0.796328	0.819562	0.810973		0.724378	1.04914	0.674708	1.02391
0.680732	1.51273	0.796712	0.732247	0.75664	0.790481	0.631691	0.643028		1.78852	1.16965	0.527642	0.519131			0.606946	1.26626	0.755256	1.02525	0.854366	1.10905	0.820035	0.724804		1.32884	0.740198	0.658612	0.687121
0.896627	1.51169	1.33108	1.93601	0.733988	0.62555	0.85784	0.782281		0.698242	0.756815	1.32543	1.27838			0.852987	0.828186	1.07925	1.52243	0.998967	0.68172	0.734209	0.991342		0.905717	1.0376	1.07856	1.25222
0.692801	0.582735	1.36006	1.47342	1.31043	1.01414	0.890261	0.734828		1.29717	1.50613	1.21097	0.897424			0.710923	0.764705	0.681993	0.905847	0.899006	0.85716	1.23813	0.887155		1.27396	0.915636	1.10495	1.14685
0.679507	0.750567	0.704717	1.94975	1.7068	0.917554	0.69656	1.16736		0.887148	0.586624	0.605663	0.654759			0.549511	0.921123	0.665852	1.00234	1.09411	0.787231	0.997736	0.8058		1.09508	0.825247	0.831157	0.703248
0.577428	1.58956	0.567003	1.64723	0.762786	0.932594	0.731474	1.14836		0.662352	0.905745	0.663531	0.62213			0.667314	1.4755	0.742184	0.81972	1.24096	1.26172	1.78631	0.726061		0.792823	0.880289	0.642679	0.790279
0.517781	0.90395	0.620705	1.07028	0.602515	1.92438	1.24668	1.06976		0.683737	0.448511	0.785233	1.28794			0.659563	1.3307	0.569593	0.813882	1.03702	0.725996	0.701618	0.840758		0.967302	0.739634	0.935373	1.09101
0.519968	1.6507	0.650638	0.82419	1.07152	0.720325	0.65746	0.637622		0.563297	1.96123	1.06107	0.568477			0.575894	1.34883	0.859572	0.879623	1.17128	0.778916	0.92491	0.702937		0.962187	1.38963	1.01451	0.723854
0.580008	1.49752	0.954392	0.925392	0.737914	0.604384	1.82025	1.11158		1.31734	1.27335	0.587632	1.47561			0.600996	1.23951	0.767442	0.851373	0.792565	0.805961	1.48512	0.710836		1.0397	1.40142	0.9419	1.51501
0.767069	1.60916	0.370832	0.779576	1.51674	1.2447	1.12078	0.930529		0.661082	1.70469	0.712194	0.489944			0.809545	1.41443	0.554639	0.981272	0.84691	1.26444	1.54794	1.04937		0.93235	1.32174	0.65906	0.640624
0.650317	2.15375	0.668066	0.949231	0.581546	0.833141	0.781425	1.34696		0.882677	1.05607	0.849939	1.45895			0.767899	1.41662	0.607852	1.01622	0.767956	0.89729	1.1058	0.909984		1.25664	1.18323	0.83145	0.997608
0.729303	1.39627	1.04119	0.802595	0.378727	0.457229	1.38882	1.6065		0.476461	1.19376	0.590844	2.31023			0.87207	1.32069	0.835951	0.89706	0.778664	0.623847	0.946352	1.13946		0.740036	1.65447	0.781913	0.957045
0.577699	0.627324	0.672722	1.00384	1.34891	1.27296	1.13167	1.61396		0.757879	1.15683	0.539946	1.70176			0.613659	0.75513	0.70424	1.25141	1.11745	0.933864	1.20966	0.784814		0.894532	1.36073	0.612467	1.20265
0.615081	1.51398	1.04165	0.589444	0.880294	1.0109	0.645223	0.561238		0.717019	0.486387	1.41603	1.20306			0.764818	0.955087	0.777763	0.748501	1.25027	0.808149	0.760781	1.18208		1.06853	0.793567	1.26827	1.01731
0.792761	1.92871	0.981515	0.797444	0.560215	0.934083	0.938311	0.585959		0.447995	0.556718	0.678717	0.508102			0.696071	0.937527	0.858228	0.819336	0.607619	1.33175	1.18321	0.691417		0.688357	0.754592	0.713786	0.738979
0.578025	1.26292	0.441669	0.51132	1.12104	0.936438	0.85665	1.20366		0.471645	1.2599	0.622733	1.73745			0.678985	0.920632	0.602088	0.648023	1.5708	0.790045	1.19326	1.02066		0.816431	1.05415	0.864396	1.39506
0.571964	1.54117	0.570228	0.944069	0.515358	1.59383	0.57319	1.73951		0.505534	1.6109	0.811916	1.59243			0.673901	1.2478	0.746018	0.945136	0.673939	1.36222	0.847071	1.17098		0.826193	1.96419	0.848997	0.928085
0.575586	0.683701	1.44362	0.892776	0.854616	0.899793	0.80823	1.5062		0.553698	0.956127	0.387428	1.30767			0.654411	0.96182	1.07209	1.01111	1.197	0.76886	1.33307	1.04101		0.768359	1.3081	0.647921	1.10945
0.652256	1.5827	0.86783	1.6503	0.614104	0.841875	0.691329	1.42464		1.30528	1.39334	1.3316	2.30457			0.82065	0.989776	0.616109	1.21391	1.02366	1.25064	1.10098	1.07202		1.52272	1.31334	1.42769	1.52885
0.699882	0.860101	1.51165	0.739013	0.578555	0.566426	0.727713	0.690572		0.777824	0.829713	1.14142	1.89748			0.797053	1.06559	1.18405	0.91964	0.853214	0.75848	0.766809	1.17889		0.761788	0.888662	1.20573	1.54047
0.755942	1.28601	1.63735	1.40475	0.764736	0.628408	0.866714	0.578925		0.489471	0.680165	0.693722	0.589003			0.708341	0.796276	1.14399	1.08497	1.05376	0.825413	1.18302	0.732324		0.739826	0.856557	0.678025	0.939987
0.67485	0.61292	0.559889	0.628553	1.80817	0.756529	0.566215	0.54047		1.68229	0.424103	0.420832	1.15699			0.638276	0.81118	0.801674	0.803007	1.44117	0.891567	1.01584	0.634099		1.88603	0.665446	0.538086	1.12691
0.517916	1.52833	0.690371	0.809524	0.572426	0.529192	0.571902	0.519295		0.805186	1.00545	0.518592	1.41276			0.514681	0.660027	0.658448	1.3235	0.934275	0.69783	0.936124	0.652072		0.935544	1.15011	0.681791	1.16324
0.719361	1.17998	0.687894	1.51631	1.48092	0.858992	0.68529	0.903743		1.49599	0.758494	0.889298	1.39563			0.685147	0.855464	0.728328	0.919474	1.35835	0.994766	0.744738	1.01227		1.12987	1.08237	0.837685	1.50847
0.71057	1.02046	0.614034	1.10261	1.43973	1.00804	0.577228	1.28463		0.603313	0.997666	1.17315	2.03513			0.648382	1.02165	0.637236	1.33737	0.994842	1.20163	0.811084	1.32056		0.834223	1.29042	1.06536	1.18212
0.583912	1.75235	0.705696	0.823615	0.695703	0.557184	0.599193	1.80663		1.09526	0.584533	0.345684	1.70727			0.659705	1.07961	0.690262	0.975907	0.802587	0.645788	0.88881	1.00383		1.30694	0.884348	0.563964	0.892153
0.549958	1.29121	0.52405	1.20221	0.937468	1.31798	1.20517	0.626072		0.649827	1.44572	1.16281	0.598455			0.545985	0.923061	0.593357	1.31958	1.05725	1.40717	1.03943	0.627955		0.863612	1.45466	0.723756	0.814468
0.758386	1.4681	0.71307	0.876701	1.16595	1.25606	0.535174	0.687067		0.703253	1.41705	0.820761	0.596162			1.04234	0.923222	0.673706	0.772248	0.913661	0.945685	0.727052	0.681461		0.962551	1.83315	0.90984	0.621573
0.696231	1.56313	1.27562	1.68899	1.13494	0.578938	0.467807	0.752021		0.460842	0.633699	0.820003	1.14789			0.843288	0.938117	0.976534	1.28165	1.13947	0.681269	0.594396	0.857524		0.689768	1.02821	0.606757	0.76587
0.650769	1.16257	1.21894	1.23744	0.651229	1.02308	0.937496	0.9391		0.565444	0.409309	0.928116	0.579381			0.608225	1.02513	1.01443	1.29395	1.18739	1.19893	1.2877	0.753661		0.814979	0.669439	0.959602	0.616479
0.605181	0.803304	0.512218	1.57624		0.583068	0.598245	1.90735		0.995491	1.04313	0.596107	2.68677			0.798809	0.749163	0.506236	1.01902		0.681331	0.767288	0.989337		1.15112	1.2869	0.913966	1.78884
0.603689	1.52215	1.81031	0.683777		1.23466	0.729353	1.53361		0.564955	0.579387	0.628614	1.89108			0.610595	0.855181	1.04626	0.850557		1.07895	0.9312	1.30019		0.694226	0.739245	0.819109	1.11504
0.694156	1.3874	1.53113	0.967545		0.568823	0.503989	0.772034		0.545387	1.13901	0.642022	0.556668			0.742287	0.957777	1.19821	1.09917		0.639243	0.62108	0.734337		0.898166	1.10314	0.625439	0.703469
0.604158	1.51248	1.28181	1.10147		1.46685	0.690853	1.05894		0.655135	1.9742	0.594289	1.38058			0.600167	0.932859	1.08327	1.13823		1.12781	1.12388	0.71822		0.957366	1.49211	0.710852	0.819413
0.67081	0.59206	1.46171	1.4482		0.902994	0.729575	0.532145		1.17818	0.885409	0.644836	1.55519			0.695015	0.682258	1.01029	1.45662		0.972426	1.11176	0.845672		1.80219	1.14904	0.827605	1.31445
0.601443	0.982025	0.280907	0.610926		1.07222	0.742799	2.07802		1.61168	0.69418	0.60617	1.03952			0.558729	1.00286	0.59292	0.653611		0.591333	1.40122	1.15633		1.20567	0.735584	0.704294	0.814223
0.584858	1.50937	1.19885	0.81896		1.10242	0.738574	0.649222		1.08086	1.86731	1.00533	0.562872			0.519398	1.49086	0.9472	1.02132		0.657936	0.906546	0.83108		1.0081	0.859724	1.1867	0.736067
0.631848	1.80434	0.527462	0.508994		0.987462	0.77951	0.826141		0.649433	1.83288	0.542024	0.716503			0.559712	0.763876	0.750335	0.686077		0.961585	1.05833	0.886037		0.782373	1.10495	0.559781	0.720793
0.814622	1.69284	1.34751	0.423108		0.627951	1.01175	0.705632		1.20411	0.595657	1.45112	1.34837			0.657733	0.858448	0.886818	0.782123		0.77156	1.55496	0.806907		1.36739	0.832113	1.57522	1.05746
0.546949	0.733639	1.19339	0.488017		0.398945	0.699351	0.789231		1.56895	2.31162	0.697908	0.599699			0.616629	0.679106	1.23371	0.696408		0.523103	0.979128	0.884326		1.28471	1.14604	1.04324	0.778132
0.615616	1.48824	0.612803	0.662106		1.43185	0.652089	1.00421		1.04658	0.749103	0.648164	2.232			0.682042	1.32886	0.6689	0.962664		1.00884	0.78834	0.848914		1.20699	0.671359	1.03086	1.60654
0.648445	1.26836	0.817404	1.35857		0.688068	0.560543	0.433303		0.640111	0.728442	0.507536	0.874944			0.626145	0.947436	0.94653	0.988054		0.80733	0.626955	0.662312		0.854385	1.1898	0.844541	0.724463
0.763678	1.50409	1.01841	0.592917		0.848905	0.834226	0.714213		0.65905	0.334617	0.807238	2.44753			0.765589	1.20267	0.758346	0.766726		0.965894	1.04101	0.665036		0.868183	0.759159	0.813941	1.62533
0.673001	0.71774	0.71634	0.916184		1.38596	0.904471	1.91152		0.569196	1.34942	0.753492	0.796438			0.610514	0.803627	0.86882	1.0024		0.918885	0.79401	1.28321		0.842449	1.37106	0.825257	0.828551
0.552129	1.61008	1.28742	0.718581		1.38916	0.702154	0.776791		0.894123	1.65948	0.72493	2.11143			0.636624	1.0911	0.887189	0.82077		1.09186	0.756567	0.756056		0.915789	1.1617	0.822991	1.82735
0.487166	0.98999	0.969235	1.31793		0.903285	0.59269	0.444636		0.502941	0.756684	0.604713	1.12735			0.526222	0.735398	0.517343	1.10123		0.734617	0.827174	0.666771		0.824379	0.891027	0.74476	1.20027
0.499171	0.554542	1.74351	0.72669		0.542086	0.664164	0.91415		0.653884	1.75353	0.820334	0.605082			0.544423	0.802791	1.27699	0.793077		0.726053	0.875825	0.862705		1.04267	1.67881	0.87097	0.860927
0.574685	1.69319	1.06917	0.713645		0.709219	0.56415	1.44727		0.961087	0.549436	0.60048	1.77319			0.639394	1.02674	0.975707	0.823274		0.620103	0.985085	0.907234		0.97053	0.907084	0.690802	1.59638
0.762707	0.867717	0.583727	1.18934		1.08052	0.90688	1.40368		1.23817	1.72853	1.00424	1.79905			0.629157	0.874246	0.570658	0.945811		0.790996	0.951081	0.849785		1.02003	1.05263	0.872199	0.865309
0.644022	0.510991	1.73451	0.405072		0.668392	1.2361	0.831241		1.16055	1.04468	0.6848	0.952956			0.51686	0.700015	1.61536	0.628114		0.7109	1.3043	0.793157		0.930299	1.21623	0.757877	0.765307
0.568675	1.59947	1.31529	0.673749		1.32149	0.911831	1.42		0.522607	1.3246	0.369602	2.09398			0.549166	1.12898	0.951056	0.758607		0.612728	0.897034	0.970505		0.765562	0.991088	0.432796	1.35658
0.678899	1.04151	0.948004	0.918778		0.822019	0.645531	0.624267		0.873527	1.83033	0.497621	0.842534			0.553081	1.258	0.921703	1.01538		1.28481	1.16518	0.729982		1.02145	1.59078	0.552077	1.06687
0.736888	1.77857	0.471695	0.73285		0.866491	0.868328	0.619716		0.647451	1.0054	0.583725	1.71404			0.954602	1.00679	0.577944	1.00204		0.69544	1.2221	0.678115		0.740842	1.35308	0.644682	0.854835
0.601081	1.49229	0.60743	1.21916		1.02047	1.04688	0.688434		0.541969	1.37014	0.413002	1.03075			0.517944	1.04181	0.62718	1.11819		1.02502	0.798665	0.803306		0.644449	0.97369	0.549343	0.859603
0.51899	2.05148	0.933353	0.748052		0.650212	0.668325	0.559522		0.514556	0.785469	0.952674	2.27298			0.45979	1.52037	0.896928	0.76044		0.750881	0.853745	0.792308		0.849088	0.73056	0.796316	1.61571
0.643578	0.680971	1.67844	0.502456		1.18066	0.518073	0.714531		0.997517	1.4899	0.845721	1.59004			0.561053	0.91915	1.41948	0.634835		1.24565	0.730392	0.749987		1.10116	1.10529	0.946098	1.13867
0.607418	0.781187	1.27883	0.775092		1.41808	1.30569	1.18097		0.718167	2.20209	1.05373	1.57809			0.646163	0.857288	0.931782	0.881819		0.733438	0.869971	1.39751		0.881533	1.71399	0.968989	1.47522
0.527154	1.34432	1.46163	1.33862		1.08454	0.679925	0.697142		0.581969	1.59049	1.39035	1.85702			0.589617	1.24096	0.797735	1.14991		0.770752	1.18499	0.762002		0.857904	1.57658	1.30636	1.61762
0.61612	1.1159	1.4524	0.545568		1.71942	1.32838	0.659572		0.478834	0.783973	1.37123	1.60997			0.563969	1.00131	1.00029	0.674098		1.54906	1.00717	0.932431		0.894383	0.97439	1.21949	0.735242
0.712253	2.11233	0.801217	0.3126		0.951825	0.534187	0.686815		0.554017	0.46022	1.38529	1.28717			0.599224	1.09279	0.711249	0.414581		0.950189	0.601381	0.616625		0.840865	0.764572	0.959704	0.973441
0.658132	0.438311	1.12957	1.15627		0.733792	1.04994	0.533954		1.41373	1.28792	0.788955	1.67069			0.638682	0.709906	0.877053	1.07672		0.907564	0.865467	0.625961		1.16808	1.52071	0.744127	0.958958
0.792217	0.679481	1.19004	1.08078		0.567245	0.628475	1.0449		1.12763	0.951501	0.636613	2.05726			0.711043	0.847551	0.796485	1.13256		0.728198	1.33395	0.871327		0.758762	0.868842	0.879	1.26824
0.394417	1.14082	0.88265	1.59964		0.589703	1.32758	1.14775		0.682436	0.841399	0.715152	2.33034			0.756208	1.20258	0.989732	1.30104		0.665532	1.3419	1.07423		0.754908	0.845167	0.850137	1.59886
0.604046	1.73585	0.970775	0.734376		0.824391	1.05229	1.64553		0.574312	0.981152	0.33378	0.724536			0.6501	1.77077	0.636214	0.876003		0.907314	0.790806	1.23459		0.756525	0.938837	0.473639	0.794357
0.691929	2.02	1.18482	0.451288		1.13862	0.815584	0.796365		0.680622	1.61395	1.44042	1.22689			0.786254	1.30146	0.890735	0.658308		0.577342	1.17268	0.758065		0.821804	0.928251	1.18516	1.18289
0.64684	1.63771	0.613026	1.11155		1.55272	0.582942	0.774256		0.364773	1.66344	0.402679	0.445512			0.604206	1.20298	0.584797	0.953605		1.33751	0.764598	0.926348		0.584236	1.08645	0.587315	0.575896
0.68814	1.72056	0.815289	1.31341		1.10864	0.631759	0.905137		0.587811	1.95743	0.639191	1.86911			0.653853	1.25179	1.00302	1.09261		0.9344	0.779665	0.742055		0.79103	1.70116	0.636224	1.03173
0.600139	1.5632	0.576453	1.36928		0.796221	0.745879	1.65573		0.655403	1.90801	0.49292	1.72463			0.636434	1.3445	0.646548	0.938177		0.791604	1.42706	0.914325		0.739383	1.38945	0.605336	1.46864
0.686036	0.937604	0.583613	0.777956		0.472855	0.804218	1.0005		0.675182	1.01614	0.616335	1.53928			0.560871	0.717525	0.613714	0.792498		0.788064	0.851623	0.785115		0.938739	1.07301	0.841506	1.12421
0.568805	1.4926	1.05926	0.817902		0.590928	0.486626	0.682787		0.787221	1.4354	1.11467	0.655056			0.607249	1.27186	0.849967	0.915441		0.726824	0.800949	0.905115		0.870714	1.47823	0.788243	0.691413
0.568237	0.848195	0.565804	0.743766		0.592986	0.419338	1.57141		0.610577	2.40172	0.590164	1.01067			0.574163	1.27384	0.677568	0.705851		0.953735	0.55188	1.20166		0.80404	1.13583	0.780072	0.830326
0.712736	0.438414	1.0904	1.89442		0.785894	0.735262	1.26869		1.71616	2.06053	1.92629	1.88285			0.596257	0.559776	0.853422	1.64597		0.687577	0.705544	1.01682		1.16599	1.68466	1.13375	1.34349
0.541002	0.599494	0.82349	0.970864		1.18821	1.06099	0.48577		0.596014	1.46743	1.21658	0.941639			0.498051	1.07329	0.774015	1.16464		0.562573	1.07561	0.798254		0.9354	1.28405	1.22558	0.854489
0.786748	1.81012	1.17761	0.5283		0.807094	0.75017	1.71286		0.929389	1.66961	0.422518	0.533058			0.75657	1.14769	0.691495	0.69463		0.755367	1.34932	0.857258		1.09371	1.13802	0.537038	0.770691
0.452011	1.46218	0.437029	1.71924		0.720723	0.740677	0.749034		0.610274	1.32317	0.663047	2.06563			0.486053	0.895348	0.521309	1.11536		0.807506	0.70698	0.701064		0.697884	1.88456	0.74889	1.40507
0.744361	1.7921	0.698114	0.959513		0.633337	1.04385	0.665131		1.63066	0.550888	0.711616	1.77099			0.651923	0.902296	0.748294	0.98663		0.912195	0.847065	0.72299		1.03999	0.827119	0.756177	1.43072
0.560729	0.701938	1.28767	0.958104		1.23805	0.640474	1.2309		0.458101	0.459255	1.11096	1.72756			0.545102	1.02463	0.741456	1.09347		1.15643	1.14497	0.922456		0.585738	0.748421	0.951489	0.872775
0.609817	2.03486	0.777233	0.865951		0.86251	0.831461	1.32544		0.494783	1.15907	0.479749	1.88695			0.543488	1.58865	0.642975	1.21689		0.813186	1.20685	1.08751		0.663875	1.29285	0.615808	1.85824
0.601907	1.89439	1.33673	0.558954		1.86187	1.05574	0.609747		0.635334	2.17675	0.552401	0.872523			0.6329	1.3195	0.94579	0.609143		1.83562	1.02575	0.774041		0.936723	1.21755	0.656916	0.990407
0.631483	1.1634	0.793265	1.06677		1.64438	0.602523	1.37355		0.427573	1.27267	0.438549	0.791794			0.696562	0.766044	0.902689	0.961498		0.78236	1.22232	0.895081		0.645418	1.27762	0.519748	0.770861
0.635181	0.749483	0.500354	0.606619		1.07662	0.686149	1.77599		0.689984	2.26653	0.611917	0.851844			0.617896	1.05483	0.600719	0.817419		1.10603	1.01561	0.914737		0.815145	1.35744	0.632852	0.917162
0.702382	0.927898	1.67837	0.517132		1.61478	0.60652	0.936942		0.638202	1.5349	0.889561	1.8242			0.649351	1.05161	1.48563	0.697779		1.07933	1.08942	1.06657		0.840801	1.11904	1.00735	1.33651
0.70423	1.57013	0.713933	0.983712		1.20407	0.818532	1.13573		0.838145	1.72557	0.461206	2.208			0.684057	0.861391	0.660428	1.12679		0.820286	1.05014	0.962914		1.21591	1.23515	0.70279	1.42632
0.714898	1.79509	0.518878	0.60543		0.656578	1.02818	1.6273		0.692329	0.461646	0.465077	1.6329			0.552292	0.893556	0.611533	0.906701		0.895078	0.996859	1.13392		1.01484	0.806142	0.571357	0.924556
0.573438	0.708747		0.686008		0.769235	0.674353	0.692145		0.488495	1.84275	0.462653	1.20871			0.647437	0.779312		0.971388		0.820301	0.811064	0.717708		0.63727	1.44385	0.569593	1.2371
0.630418	2.11085		0.635589		0.652053	0.628132	0.836996		1.13093	1.71505	0.975689	1.64474			0.604236	1.3493		0.79649		0.782453	1.37268	1.11863		0.61023	1.23876	0.961222	0.860645
0.796953	1.44492		0.560323		0.735344	0.714969	0.943648		0.413596	1.43493	1.17449	1.53922			0.67489	1.04621		0.768336		0.819144	0.996623	0.673747		0.646879	1.29398	0.891427	1.28267
0.482922	1.96688		0.979567		0.966095	0.62674	1.43911		0.523975	1.12949	0.505978	2.32391			0.560134	0.966376		0.835274		1.0388	0.931992	1.02339		0.837166	1.376	0.673694	1.13823
0.556002	1.41221		0.562336		1.08696	0.678207	0.933363		0.896464	0.93711	0.898414	2.00356			0.52581	1.1342		0.662106		1.20296	0.985665	1.06066		1.10354	1.03713	0.777266	1.68609
0.627899	1.5223		0.827532		0.622788	0.557428	1.26013		0.770497	1.52925	1.04475	0.931678			0.606088	1.39051		0.845026		0.67865	1.10731	0.99574		0.930009	1.32108	1.36234	0.919011
0.700291	0.762971		0.927649		1.09413	0.516646	1.08857		0.699514	1.62376	0.469763	2.26633			0.633779	1.02896		0.893985		0.765164	0.980608	0.604128		0.737152	0.867959	0.535625	1.89848
0.632924	1.51047		0.761833		1.37727	0.464373	0.91505		0.518356	0.866727	0.570518	0.721345			0.616792	0.729384		0.829654		0.986749	0.685889	0.970766		0.590685	1.35304	0.737134	0.811775
0.624153	1.39614		0.656193		1.09718	0.762579	1.25652		0.470145	1.24633	0.969661	2.13548			0.590159	0.9241		0.737359		1.02343	0.961576	0.899879		0.773722	1.14228	0.847782	1.47866
1.0045	1.69247		0.615209		0.475045	0.465647	0.689876		0.869722	1.83766	0.633393	2.21691			0.744409	0.758112		0.63612		0.660043	0.765821	0.800385		0.947789	1.29761	0.700666	1.05965
0.610836	1.3752		1.87402		0.976373	0.937841	1.36132		0.523734	1.21662	1.37682	0.596169			0.673364	0.930896		1.00774		0.889246	1.58549	1.13774		0.830038	1.08447	0.937321	0.773545
0.628622	1.34484		0.948859		1.08404	0.697512	0.83154		0.849878	2.09266	0.472543	1.59005			0.67275	0.931024		1.035		1.07398	0.756107	0.729497		1.03121	1.4287	0.749741	1.16057
0.686932	1.30115		0.403093		0.797526	0.486443	0.570109		0.480298	1.13908	0.407777	0.802472			0.691645	0.82287		0.582493		1.13124	0.635033	0.644734		0.688739	1.12734	0.617343	0.769594
1.28064	0.707213		0.400911		1.63657	1.16029	2.00414		0.599573	0.587029	0.842922	0.821368			0.763404	1.0874		0.653038		1.09047	0.911843	1.3238		0.764238	1.38275	0.924603	1.0592
0.637236	1.25201		0.793932		0.911287	0.672478	1.18602		0.883651	1.82557	0.61989	2.27126			0.564482	1.19072		0.830561		1.04511	0.741779	0.818244		0.923838	1.55488	0.852792	1.68376
0.811642	1.55333		0.938689		1.46657	0.707401	0.716267		0.742525	1.48531	0.610115	1.09206			0.845911	1.08459		1.35418		1.01015	1.05991	0.751745		1.02072	1.65694	0.786118	1.16847
0.581929	1.13665		1.07356		1.86518	0.816872	0.62175		0.663194	0.599348	0.882684	0.544464			0.65874	1.04125		0.800095		0.99093	0.711634	0.616866		0.983072	0.813687	0.850954	0.713168
0.505428	0.654431		0.816957		0.465502	1.15299	1.52954		0.659621	0.438778	0.688415	0.540818			0.552258	0.861597		0.902809		0.563589	1.20803	0.863784		0.692852	0.755607	0.792175	0.532803
0.884629	0.807803		1.216		1.30242	0.689202	0.858101		0.738344	1.07041	0.647366	1.51139			0.782991	0.776641		0.849454		1.02312	0.769138	0.685962		0.853495	1.12208	0.738254	1.21544
0.621125	0.882602		0.741225		1.07647	0.730531	0.546732		1.2527	1.67088	0.562787	0.838541			0.613317	0.739156		1.00412		1.14337	1.27485	0.836389		1.19263	1.43869	0.452616	0.941286
0.778059	0.790916		0.569907		0.562161	0.461199	1.17672		0.993024	0.672652	1.42529	0.744692			0.736581	0.75447		0.721994		0.606701	0.703942	0.875493		0.944697	0.877569	1.30086	0.721256
0.954481	1.99207		0.78199		1.5088	0.707399	1.13068		0.745382	1.5466	0.564387	0.726483			0.977245	1.34764		1.54518		0.830399	0.667735	1.14344		0.964383	1.33263	0.789211	0.889651
0.706479	1.23639		0.594632		0.660081	0.910304	0.682301		0.377276	1.29061	0.583119	3.40216			0.731979	1.13091		0.749665		0.830674	1.54786	0.820551		0.758834	1.12666	0.670853	1.07002
0.737887	2.01227		0.682856		0.614454	0.569307	0.542795		0.600817	1.37314	0.722235	1.36821			0.646336	1.13959		0.760584		0.732323	0.821766	0.660373		0.852914	1.10135	0.83123	0.998337
0.559386	1.0176		0.574319		0.877512	0.595247	0.852174		0.957148	1.18606	0.512459	0.768286			0.493809	0.822174		0.703964		0.581135	0.932967	0.985422		1.13488	1.45757	0.590089	0.827195
0.706723	1.50288		0.620009		0.568014	0.776791	0.86741		0.777994	0.376297	1.05044	2.42189			0.642233	1.34863		0.766823		0.760775	1.18305	0.937894		0.881777	0.642475	0.714493	0.955418
0.821359	1.72205		0.972014		1.4879	0.728415	1.06964		0.505043	1.32725	0.688534	2.21909			0.611188	0.88167		0.627545		0.998779	0.983394	0.973104		0.736078	0.970134	0.737188	1.25037
0.820373	0.790068		1.26481		1.53059	0.843807	0.700187		0.587671	0.74264	0.687368	0.836765			0.692281	0.775639		0.859849		0.904236	0.943252	0.789992		0.666495	1.09858	0.868875	0.747611
0.719881	0.780246		0.429926		0.613745	0.44249	0.913443		0.562506	1.0126	0.469722	1.80239			0.6475	0.816124		0.629852		0.868716	1.09085	0.862773		0.717581	0.979213	0.609791	0.910703
0.729374	1.49782		1.4133		0.630195	0.488206	0.614013		0.732319	1.01781	0.76236	0.618128			0.608014	1.04443		1.00892		0.740841	0.719737	0.760623		1.25969	1.09496	0.759424	0.658557
1.00387	1.62835		0.739506		0.478288	0.821378	1.02273		0.697792	1.67257	0.515137	1.5305			0.768878	1.24504		0.875133		0.637058	0.757057	0.96538		0.955761	1.16039	0.60207	0.927767
0.887064	1.83615		0.513214		0.91401	0.63206	0.823472		1.00972	0.514036	0.404203	1.68059			0.668577	1.27098		0.734964		0.886398	0.700349	0.837962		1.04961	0.84485	0.469713	1.31402
0.627337	1.07745		0.777545		0.988896	0.625267	0.528349		0.595117	0.491172	1.12702	0.667291			0.581638	0.973453		0.79033		1.10198	1.02784	0.776888		0.812107	0.88	0.804385	0.815039
0.780872	1.17675		1.79881		0.996124	0.549651	0.886956		1.5618	1.34539	0.817805	0.421153			0.713554	0.698276		1.21945		0.833727	0.779605	0.71531		0.988226	0.876201	0.717272	0.895104
0.625296	0.987233		0.696663		1.43779	0.658716	0.701176		0.920806	1.1502	0.453769	1.68237			0.631405	1.01265		0.903205		0.883528	1.00664	0.801324		0.870284	1.00309	0.510774	0.820496
0.671113	2.06585		0.645948		1.26811	0.601798	1.36492		0.947973	1.50419	1.18537	2.14194			0.670301	1.01625		0.914065		0.87852	0.618935	1.19809		0.98307	1.16403	0.793102	1.68923
0.647826	2.13856		1.52937		0.702391	0.564949	1.31039		0.834261	0.648802	0.657185	1.98906			0.637906	1.61372		1.21034		0.803695	0.859429	0.804027		1.01919	0.992404	0.776257	2.01301
0.629466	1.32256		0.668083		0.537193	0.570446	1.989		0.467392	1.72639	0.508028	0.837815			0.624179	1.06035		0.731057		0.657952	0.632359	1.23853		0.809721	1.14931	0.757421	0.852878
0.590484	1.16204		0.686817		1.31532	0.640181	0.651867		0.718144	2.158	1.15333	0.728626			0.614241	0.997429		0.769579		0.926466	1.06274	0.771913		1.11952	1.351	0.621903	0.801286
0.683202	0.79192		0.659918		0.970352	0.620599	1.36392		0.900672	1.7364	1.15483	0.61845			0.545472	0.787538		0.83944		0.716567	0.96324	0.989885		1.08175	1.72942	1.29077	0.730808
0.610936	1.71577		0.798381		0.639155	0.646482	1.38031		0.701895	0.785816	1.37985	0.655281			0.619871	0.898516		0.853725		0.778115	1.06754	0.903615		0.927974	1.13753	1.07657	0.721636
0.709909	1.06118		0.725384		0.765989	0.570141	1.42956		0.696464	0.689934	0.90595	0.695513			0.687476	1.07338		1.08653		0.868786	0.721536	0.911628		0.944369	1.17293	1.09142	0.76872
0.831207	2.03229		1.13163		0.438779	1.06504	0.725831		1.02231	0.719868	0.987177	1.65215			0.682234	1.75959		1.25699		0.674632	0.874839	0.828344		0.95831	0.97534	0.953813	1.06303
0.624044	1.02576		0.981739		1.33224	1.0785	1.55576		0.885707	0.787214	0.832326	1.62364			0.485432	1.07751		1.17523		0.979333	1.21692	1.05663		1.0037	1.07398	0.885986	1.3088
0.694254	0.50067		0.762234		1.04254	0.777018	1.31116		0.451242	1.70133	1.30107	0.542202			0.623842	0.631578		0.895395		0.792795	1.19597	1.22948		0.716383	1.14707	0.735114	0.582169
0.721779	2.11519		1.1113		0.874732	0.513654	0.883393		0.948897	1.51833	0.759825	1.8378			0.69037	1.63141		1.03718		0.908718	0.675442	0.814932		0.980947	1.36558	0.592819	0.831144
0.58034	1.27145		1.30035		0.930844	0.758309	0.891442		0.849224	1.51933	0.790111	0.585779			0.529537	1.33521		1.00384		0.836698	0.773493	0.748411		0.818237	1.37163	0.816855	0.880373
0.597177	0.83781		0.870362		1.73952	0.616992	0.629982		0.913794	1.26379	0.605245	0.631708			0.589433	1.12354		0.9156		1.48877	0.718724	0.591096		1.00914	0.988369	0.781429	0.87925
0.555029	1.70861		0.606014		1.12141	0.723816	0.851014		0.452614	0.969693	1.17905	1.87127			0.551866	1.53115		0.772769		0.983168	1.24373	0.814686		0.763057	1.00923	0.668455	1.22195
0.750479	1.7045		0.802097		1.64251	0.689683	1.48317		0.472564	1.02771	0.752876	0.650662			0.574758	1.35838		0.76198		1.29395	0.869232	1.02093		0.840907	0.925575	0.743304	0.719789
0.771831	1.15928		1.2461		0.576851	0.73438	1.24304		0.595892	1.52251	0.634155	1.91225			0.615153	0.880862		1.41156		0.787042	0.713687	1.09909		0.869167	1.38135	0.920024	1.39146
1.2302	1.90113		0.60924		1.55504	0.977226	1.20137		0.661063	0.815476	0.326725	1.76178			0.782497	1.17475		0.671092		1.27805	1.18507	0.827366		0.913428	0.858123	0.41109	0.969446
0.558012	1.56826		1.09827		0.785741	0.615813	1.7105		0.977454	1.65447	0.587398	1.04806			0.578514	1.42665		1.0662		0.952431	1.17843	0.971478		1.0234	1.03138	0.611305	0.879822
1.49352	1.16792		0.519493		0.592475	0.769855	0.741657		0.625823	1.52067	0.690022	1.29321			0.784722	0.872839		0.609092		0.775084	1.17692	0.767453		0.771383	1.29247	0.801882	1.019
0.579198	1.37255		1.4248		1.43578	0.791778	0.557956		0.561771	1.42589	0.705052	0.659189			0.696963	1.24886		0.855545		1.19295	0.609386	0.627826		0.759056	1.11113	0.801087	0.792076
0.503521	2.34498		0.541232		0.598691	0.851356	0.760555		1.38801	1.30841	1.2943	0.832723			0.546784	1.50685		0.733736		0.721143	0.93059	0.920961		1.17432	1.1993	0.877313	0.778254
0.649819	1.78627		1.12388		1.57935	0.729357	0.468126		1.04125	1.03499	0.547901	0.705587			0.687565	1.2793		1.25025		1.23526	0.926697	0.595771		1.13516	1.13065	0.793525	0.816801
0.698252	1.49102		0.708063		0.611255	0.701016	0.99607		0.681234	0.553203	0.47105	0.64838			0.695324	0.723298		0.948299		0.721553	0.901431	0.918785		0.823402	0.801657	0.667586	0.631563
0.838537	1.08193		0.401804		0.58769	0.409612	0.531797		0.685074	1.05465	1.46884	1.55808			0.931937	1.15047		0.510897		0.702695	0.91437	0.582856		0.975329	0.783098	0.90424	1.10653
0.675866	0.873832		0.872135		1.01911	0.874057	0.664578		0.489565	1.78072	0.45511	1.62873			0.658339	0.999638		1.02566		0.984779	1.03813	0.712639		0.706777	0.8381	0.618458	1.17041
0.822012	1.64426		1.09502		0.587971	0.614031	0.654892		1.23857	0.920649	0.786427	1.06411			0.685789	1.51219		1.16254		0.696222	0.859561	0.707522		1.05596	0.743538	0.816131	0.935431
0.773122	0.70683		0.508524		1.11218	0.659364	0.741058		0.92482	1.29563	1.33074	0.583683			0.942594	1.0217		0.846707		0.792894	1.36802	0.876199		0.941982	1.08041	1.18632	0.75555
0.673748	1.95197		0.881		1.13522	0.777481	0.563779		1.01646	1.73577	1.09999	0.617976			0.649935	1.11363		0.901846		0.866323	1.19541	0.612895		1.14767	1.12123	0.716416	0.702311
0.65516	1.14417		0.723305		0.691871	1.0734	1.52638		0.495591	0.744033	0.481001	2.12013			0.701572	1.06881		0.738369		0.711256	0.757308	1.08064		0.72724	0.792932	0.459646	1.36056
0.736269	0.918611		0.50992		1.62891	0.759989	0.695822		0.477952	1.42039	0.481041	1.50367			0.741977	0.966904		0.613082		1.20216	0.720863	0.71459		0.67659	0.859526	0.531342	1.19543
0.61539	1.34176		2.52445		0.916996	0.895711	0.597498		0.912824	0.673727	0.680931	0.671197			0.903386	1.09901		1.51092		0.831395	1.44763	0.732559		0.931052	0.887107	0.702103	0.683456
0.643636	1.39292		0.687608		0.52502	0.589709	1.5589		0.529001	0.902118	0.596205	2.25286			0.700001	0.992919		0.815817		0.623274	0.958272	1.05399		0.624542	1.05578	0.803177	1.23229
0.704372	1.4759		0.915479		0.546714	0.590912	0.835605		0.558222	1.33391	1.18814	1.67802			0.643369	1.23867		0.996315		0.745228	0.925498	0.898374		0.723389	1.0091	0.989448	0.908972
0.724353	0.903136		1.5		0.912596	0.585389	1.41761		0.780806	0.719579	0.906596	1.63612			0.659164	1.05107		1.3079		0.809702	0.719668	1.03839		1.18221	0.872392	1.1099	1.42797
0.834153	1.02398		0.997155		1.49052	0.620484	1.45508		0.60505	0.497573	0.678158	1.4506			0.762186	1.06661		1.07382		1.2131	0.63563	0.91732		0.640974	0.657434	0.701417	1.03765
0.665943	1.33101		1.2743		0.704775	0.454354	1.14564		0.432514	1.65899	0.785418	1.09511			0.727847	1.14816		0.668824		0.904885	0.582967	1.04221		0.732685	1.05657	0.82922	0.973673
0.633713	1.24533		0.654132		0.793412	0.472201	0.657259		0.742318	1.80647	0.537069	0.969799			0.78266	1.34088		0.870073		0.81152	0.661137	0.941738		0.881153	0.958024	0.634645	0.820085
0.669606	1.58655		0.510854		0.622097	0.525179	0.588408		0.550173	1.35604	1.52474	1.57004			0.548771	0.979789		0.59884		0.864184	0.830119	0.758177		0.745554	1.40014	1.30752	1.41617
0.644693	2.10548		0.939215		0.691125	0.555471	0.672142		0.60885	2.23906	0.739228	0.731641			0.585131	1.80646		1.21953		0.820086	0.830923	0.810846		0.88641	1.75969	0.698585	0.744852
0.537149	1.44942		0.850845		0.687333	0.537764	1.57425		1.21663	0.814973	0.649581	1.11746			0.442199	1.43811		0.869587		0.669594	0.758597	1.33043		1.02144	0.948212	0.774903	0.828741
0.720219	0.644038		0.838814		0.441133	0.784162	0.971509		0.716889	1.37919	0.559467	1.70586			0.630665	0.88203		0.849075		0.579851	1.12296	1.14764		0.729228	1.10792	0.739058	0.9144
0.768235	1.78157		1.3617		0.469127	0.596783	0.764198		0.447074	1.02058	1.45771	1.55582			0.586538	1.01704		1.14029		0.675014	0.701513	0.926341		0.781943	1.22021	1.27755	0.824123
0.691268	1.55106		0.508938		1.2303	0.737015	0.643392		0.519632	0.7161	0.693389	1.58494			0.530627	1.09714		0.795358		0.942518	0.888665	0.789442		0.92225	0.815071	0.76537	1.44161
0.583321	0.689071		1.21628		0.784045	0.846265	1.57555		0.662016	1.14376	0.861574	1.32747			0.588168	0.616392		1.31088		1.14635	0.808925	0.995395		0.958898	0.976336	0.875094	1.51259
0.833161	1.23048		1.48686		0.907192	0.593762	0.431626		0.805257	1.14998	0.622136	1.44966			0.769354	1.35516		0.920857		0.740354	0.641334	0.603343		0.796758	1.28763	0.88975	1.02011
0.453566	0.940723		0.494284		1.05192	0.516573	1.27578		0.915776	0.781172	0.973666	2.08627			0.47889	1.10472		0.668593		1.25862	0.708039	1.04805		1.06557	0.930336	0.775889	1.5063
0.634259	1.14335		0.784662		0.629067	0.564635	0.649558		0.544323	0.822937	1.0564	1.31792			0.581568	1.2573		1.1417		0.776621	0.89359	0.869582		0.7586	0.974892	1.30917	0.996891
0.609719	1.64021		0.518017		0.686619	0.757769	0.709338		0.860361	0.870127	1.08489	2.30326			0.521656	1.15842		0.718585		0.724278	0.883838	0.935696		0.748771	1.1701	0.753774	1.36405
0.428931	1.4028		0.780759		0.913156	0.577389	0.700535		0.765865	1.29091	0.505305	0.700571			0.448091	0.957871		0.764807		0.833124	0.747505	0.881398		0.969832	0.878809	0.576979	0.891694
0.650038	0.853658		0.867248		0.59847	0.609484	0.984306		1.89692	1.16238	0.499529	0.49506			0.657907	0.959661		1.09109		0.965978	0.888962	0.896192		1.12559	1.09848	0.582504	0.885034
0.652359	0.696465		0.839017		0.42908	0.693026	1.64674		0.693571	0.929369	0.567963	0.714096			0.655341	0.906729		0.817274		0.542226	0.989547	1.18822		0.919999	1.01177	0.701547	0.648481
0.588023	1.6806		0.905357		0.743557	0.661346	1.3165		0.669004	1.48195	1.43895	1.1132			0.55432	1.15984		0.846459		0.798046	1.1346	1.19327		0.915897	1.18548	1.03537	1.18277
0.635104	0.821403		1.45033		1.5105	0.80583	0.631471		0.603256	0.689385	0.759398	1.62002			0.593054	1.01366		1.07415		1.41919	0.919972	0.746643		0.853313	0.996238	0.848099	0.99418
0.55324	1.63106		1.15441		0.498533	0.675494	0.977599		0.581894	1.27545	0.469611	2.34973			0.599763	0.866381		0.825739		0.650679	1.00013	0.810199		0.845481	1.60542	0.552231	1.38496
0.713837	1.79465		1.29324		1.7106	0.554019	1.42164		1.85293	1.77779	1.26205	2.09992			0.56709	1.42922		1.00792		1.35211	0.797164	1.15932		1.26124	1.55174	1.34078	1.19412
0.717082	1.26048		0.680682		1.49459	0.619221	0.574842		0.320311	0.632017	0.749469	1.91613			0.820859	0.952813		0.823945		0.697251	0.762653	0.721392		0.584377	0.934366	0.707403	1.06476
0.575533	0.795243		0.639172		1.17415	0.752974	0.661826		1.55568	1.04322	0.639271	1.02197			0.605725	0.920194		0.627674		1.12568	0.73466	0.924504		0.908172	1.26907	0.71917	1.01796
0.488169	0.891059		0.769912		0.637089	0.614122	1.29133		0.494554	0.529737	1.81349	1.82877			0.585257	0.759351		0.906222		0.937095	0.715019	0.899023		0.700976	0.926905	1.07273	1.04175
0.499322	0.849002		0.583931		0.516071	0.736103	2.09433		0.669493	0.958524	0.838873	0.940296			0.600357	0.86246		0.81112		0.604486	0.792737	1.50858		0.905304	0.80513	0.754139	1.12667
0.777548	0.9612		1.36409		0.833101	0.715837	0.598041		1.29725	0.533889	0.620178	1.64815			0.572257	1.03542		1.45279		1.15166	0.899527	0.687079		1.25759	0.956843	0.940382	1.17403
0.634026	2.17471		1.13516		1.54343	0.478795	0.554183		0.429263	1.61676	0.572328	1.36609			0.634208	1.27723		1.20731		0.784356	0.523692	0.741188		0.627089	1.29921	0.716628	1.35377
0.498855	1.94978		0.638481		1.1162	0.85174	0.882323		0.675497	1.42486	1.01934	1.99766			0.503895	1.31773		0.766752		0.993761	0.932099	0.908377		0.831289	0.918157	1.06611	1.17963
0.53483	0.626587		0.640523		1.51591	0.834844	2.16563		0.856487	0.569967	0.568685	1.83801			0.477709	0.871068		0.789462		1.00813	0.856896	1.49627		1.08393	0.795624	0.724851	0.838117
0.552617	0.825056		0.624366		0.732426	0.530576	1.33471		0.908668	0.687302	1.29039	0.471568			0.488086	0.955876		0.834715		0.808142	0.643269	1.37342		1.15171	1.01621	1.02417	0.87609
0.75599	0.543786		0.564123		0.55516	0.745608	1.6939		1.3783	1.74931	0.811765	2.01364			0.812884	0.725985		0.72602		0.661242	0.764056	0.985595		0.99762	0.880105	1.12041	1.56024
0.705132	1.56314		1.46456		1.3046	0.53592	1.15554		0.55633	1.12039	0.630587	0.987027			0.727513	0.964714		1.66273		0.813683	1.26043	1.24127		0.707025	0.925392	0.689473	1.12978
0.543245	1.43959		1.73137		0.800731	0.424051	0.714219		0.778739	1.74279	0.483538	0.547348			0.649154	0.903112		1.11593		1.03318	0.552819	0.717409		0.749843	1.12358	0.691127	0.793928
0.587003	1.72676		0.483437		0.926516	0.787313	1.1394		0.549101	0.54248	0.516328	1.95829			0.571224	0.972087		0.683772		0.80824	1.05545	1.27167		0.921637	0.930591	0.770613	1.59608
0.648601	0.701271		1.56801		0.993842	0.481959	0.423605		0.827558	1.649	0.695819	1.94192			0.821576	1.03432		1.28516		1.06394	0.633538	0.860059		0.703921	1.305	0.724493	1.5209
0.687477	1.98474		0.598372		0.67535	1.19553	0.63871		0.494615	0.780412	0.843737	1.61431			0.745803	1.13018		0.807746		0.746632	1.00621	0.579007		0.561499	0.625391	0.781199	1.3004
0.552374	0.830446		1.09544		1.20009	0.522123	1.31899		0.629182	0.51587	1.00205	0.730007			0.520268	0.881505		1.12218		1.02434	0.697201	1.2922		0.751493	0.763421	1.02988	0.861353
0.655911	0.680878		1.3612		0.530179	0.614579	1.64434		0.463874	0.699194	0.922123	0.908449			0.570345	0.714338		0.820114		0.599051	0.787981	0.794606		0.689722	0.919178	0.694619	0.992457
0.865609	1.79199		0.990746		1.25109	0.639337	1.5212		0.641132	0.711848	0.426804	1.09089			0.664261	1.53243		1.01077		1.36891	0.677934	0.914296		0.769338	1.00473	0.50863	1.31603
0.542135	0.450283		0.733448		1.55275	0.772094	0.766164		0.910892	0.930551	0.681272	1.95509			0.6226	0.649241		0.791735		1.79108	0.911985	0.792238		0.856988	0.98934	0.739538	1.19231
0.446332	1.63358		0.844428		0.501162	1.77521	1.1328		0.902304	1.32989	0.592036	0.729587			0.557001	0.984659		0.967197		0.798938	1.38004	0.897672		1.02701	1.36653	0.539797	0.877178
0.698728	1.39761		0.83149		1.02762	0.429058	0.752354		0.485542	0.447756	0.994478	1.63688			0.743044	1.05386		0.872169		1.05605	0.502209	0.94782		0.677967	0.71203	0.971019	1.51106
0.746467	0.696984		1.48404		0.685832	0.967684	0.731325		0.441474	2.09256	0.479798	1.7792			0.734931	0.728653		1.06423		0.628575	1.28562	0.882913		0.841439	0.844097	0.525856	1.11634
0.809851	0.690886		1.66833		0.905859	0.649841	1.5221		0.619993	1.40284	0.589734	1.07613			0.703638	0.814259		1.18954		0.643265	0.73048	0.831823		0.783547	0.911721	0.607306	1.03632
0.601857	1.01135		1.54037		0.537285	0.702631	1.11098		0.514334	1.28608	1.29052	0.994754			0.535691	1.01389		0.826847		0.576179	1.16892	1.15279		0.72675	0.908995	0.850294	0.94857
0.550942	1.42424		2.05467		0.782973	0.655385	0.727441		0.833029	1.35234	0.704354	2.15464			0.564447	0.670609		1.65305		0.92789	0.686478	0.88896		1.01851	1.39442	0.513932	0.868676
0.912631	0.568147		0.771528		0.585401	1.02086	0.536722		0.99111	1.10017	0.742545	1.03457			0.754669	0.705267		0.895704		0.710638	1.26625	0.628369		0.864201	1.11194	0.683626	0.666566
0.498521	1.35033		0.810804		1.04465	0.750907	1.26238		0.48892	1.59477	0.63471	2.37411			0.558996	1.02039		1.00024		1.18328	0.75527	0.801181		0.675878	1.16202	0.938736	1.38628
0.568185	1.68598		0.841099		0.712911	0.577537	2.15347		1.31725	1.81972	0.790045	1.19668			0.529008	1.31065		0.874412		0.848861	0.947634	1.25222		1.30728	1.47029	0.938177	1.07616
0.643076	1.49361		0.680456		0.892418	0.853577	1.14994		0.595157	1.55448	0.746469	0.911912			0.657584	0.833195		0.882519		0.829924	1.18675	0.925457		0.849316	1.02635	0.752233	1.0228
0.64814	1.40194		0.584833		1.42976	0.616581	1.00289		0.719465	1.47718	0.572848	1.80359			0.542998	1.18623		0.649081		0.922127	1.02885	1.37408		0.821981	1.40905	0.837033	1.22199
0.542636	1.40065		1.15734		0.974205	0.646997	1.07244		0.609745	1.30339	0.552408	2.38225			0.548247	0.888253		1.15437		0.890299	1.00538	1.08861		0.790153	1.18918	0.592047	0.946753
0.575473	1.59896		0.83619		1.45345	0.536741	1.34683		0.936565	0.522479	0.864751	1.29033			0.521346	1.03077		0.801915		0.852212	0.608517	0.9532		0.780895	0.846665	0.737101	1.35355
0.591699	2.19023		1.00661		1.40252	0.799935	0.952922		1.25784	1.62018	0.473098	1.84247			0.583468	1.35805		0.877254		1.07971	1.42744	0.695803		1.04478	1.38895	0.581411	1.22197
0.712535	1.76781		1.67662		1.69709	0.561287	2.44396		0.690206	1.14209	0.94533	1.41721			0.561005	1.70102		1.02882		1.13591	0.733071	1.39649		1.07552	1.33299	1.36774	1.42465
0.655602	2.17635		0.944206		0.594982	0.714483	1.30639		0.513628	1.39442		1.07651			0.63737	2.23651		1.00125		0.73532	1.27481	0.891079		0.925756	1.03347		1.02822
0.530578	0.874179		1.09496		0.849899	0.494952	0.688156		0.740729	2.34302		0.887434			0.528896	1.07613		0.817267		0.773756	0.765719	1.29181		1.0741	1.6652		1.38347
0.6204	1.51159		1.07525		0.667062	0.896907	0.742251		0.736374	1.4796		1.34415			0.555434	1.28643		0.793431		1.00874	1.30282	0.896251		0.885618	1.32761		1.75128
0.691971	0.896696		1.59953		0.620758	0.632105	1.01743		0.964313	0.61192		1.65826			0.618784	1.22726		1.36549		0.682339	0.716011	0.814545		1.07684	0.883059		1.1534
0.737386	1.077		0.582004		1.61753	0.828965	0.574577		0.845069	1.49005		1.52774			0.672462	0.909135		0.715867		1.56503	1.12102	0.660274		0.982922	0.786355		0.882809
0.399048	1.0852		0.510715		1.1769	0.781985	0.942181		0.68054	1.11331		1.33332			0.461197	0.819729		0.495469		1.09979	1.17992	0.845275		0.706671	1.35984		0.942664
0.667563	0.569697		0.698629		2.4961	0.619425	0.554828		0.521942	1.04302		1.31841			0.556798	0.785614		0.843833		1.29024	0.809479	0.68169		0.864262	1.32633		0.961074
0.648238	1.50084		0.629179		1.39247	0.654051	1.90429		0.694443	0.522056		1.97115			0.592212	0.85297		0.637767		0.830469	0.9365	1.0099		0.887629	0.838072		1.33443
0.524017	1.00535		0.491262		1.40635	0.567075	1.46794		1.56033	1.71835		1.04829			0.505587	0.916092		0.663086		1.49109	0.649924	1.1191		1.21401	1.16645		1.06038
0.519508	1.77848		0.766021		0.533335	0.679717	1.01979		0.634336	1.46639		0.762246			0.464714	1.23248		0.860739		0.76046	1.19376	0.817626		0.939812	1.36168		0.608497
0.615432	1.9506		1.32462		1.42755	0.720103	1.80756		0.516327	1.91707		2.43816			0.722022	1.50243		0.527485		1.05069	0.932978	1.16205		0.676763	1.32419		1.41223
0.596488	0.819625		0.841591		1.09826	0.618547	1.5901		0.917242	2.21985		1.6704			0.580878	0.976232		0.717545		0.995459	0.645196	1.16224		1.1385	1.29728		1.15173
0.671189	1.40265		0.825394		1.08128	0.674428	0.541715		0.537716	0.667381		2.0022			0.670141	0.999045		1.13765		0.933761	0.939805	0.703336		0.962917	1.13283		1.32741
0.745607	1.992		0.611424		1.44307	1.12148	2.05335		0.65777	1.98264		0.859191			0.716188	1.30662		0.790479		0.934894	0.796026	0.966887		0.917911	1.48104		0.848815
0.677836	1.54664		0.587122		1.54754	0.51072	0.684348		0.5128	1.29098		0.467253			0.601603	1.2649		0.78862		0.911677	0.926476	0.803896		0.795932	1.13823		0.576366
0.538594	0.696169		0.930918		0.694046	0.568017	1.53643		0.716206	0.791375		1.33467			0.526899	0.946474		0.834309		0.727524	0.679205	1.08188		0.957658	1.01839		0.990658
0.59265	1.33325		0.684833		1.09832	1.11579	0.927983		0.697933	1.89843		0.751672			0.618335	0.708535		1.08393		0.783863	0.846826	0.733907		0.840165	1.74237		0.792116
0.637657	0.866589		1.30517		0.605059	0.724912	0.749689		0.98235	0.605609		0.741772			0.554426	1.12722		1.15456		0.500709	0.703306	0.803665		1.02286	0.809711		0.869179
0.640649	0.773341		1.06645		0.766738	0.746296	0.711622		0.565844	2.32338		1.64005			0.591127	1.04389		1.05888		0.918129	1.09514	0.718607		0.732548	1.55663		1.09901
0.801896	1.17599		1.148		0.84737	0.589278	0.664003		1.15573	1.75871		0.4993			0.628006	1.0608		0.727182		1.17545	1.15963	0.731106		1.55536	0.93393		0.672765
0.650149	0.63126		1.23245		0.99011	0.826876	1.75016		1.21745	1.36205		0.739011			0.58951	1.05591		0.550208		0.556878	1.07791	1.20627		1.00877	1.00459		0.768554
0.806826	0.924177		1.0167		0.911694	0.549459	0.781235		0.693392	1.14169		1.08125			0.574265	1.09713		1.07127		0.747061	0.638949	1.01153		0.801037	1.12466		0.882075
0.660822	1.53718		1.24188		1.38327	1.45259	1.08569		0.946527	2.14712		1.2215			0.567571	0.927283		0.793782		0.927307	1.50495	1.21564		0.90382	1.19745		0.931353
0.576093	0.957488		0.669441		0.741604	0.795308	0.468627		0.840088	1.20038		1.74175			0.624071	1.03874		0.614557		0.771123	1.10721	0.599484		0.978809	0.971168		1.24043
0.548231	2.10633		0.860897		0.596797	0.406271	1.296		0.664672	0.524322		1.95999			0.548657	1.01104		1.15804		0.840118	0.489329	1.03034		0.912672	0.73504		1.07445
0.451655	0.96974		0.939268		0.508961	0.945798	0.799463		0.669536	1.43102		0.698896			0.490729	0.98259		0.69737		0.741135	0.837142	0.809005		1.02881	1.0828		1.25202
0.580132	1.26415		1.11336		0.949848	0.480838	1.20796		0.729279	0.784711		1.76566			0.632998	0.830683		0.87899		1.05112	0.552801	1.02086		0.883792	1.04691		0.728913
0.534171	2.00445		0.699478		1.19877	0.443736	0.663857		0.677198	1.35158		0.918886			0.526709	1.35304		0.814967		1.12894	1.08926	1.05456		0.958504	1.02495		0.743967
0.688342	0.849993		0.705211		1.19367	1.20545	1.42773		0.886551	1.63493		2.00697			0.650734	0.968912		0.728025		1.14245	1.09008	1.25241		0.947369	0.873808		1.13217
0.614108	1.42822		0.8499		0.882996	0.678925	1.22637		0.616471	0.831838		1.40235			0.6879	0.761212		0.841759		0.803733	1.14258	1.05567		0.901337	1.17822		1.3147
0.894874	2.28537		1.41275		1.21672	0.40111	1.46354		1.33915	0.881135		1.18431			0.763383	1.2919		0.955654		0.853844	0.590823	1.38037		0.769961	1.1776		0.84425
0.756736	2.09783		0.999871		1.08943	0.62708	0.975979		0.492601	1.862		1.63526			0.738356	1.18729		0.939433		0.908364	1.39048	0.919697		0.790731	1.48764		1.41892
0.582026	1.52895		0.781864		1.14841	0.611576	1.16485		0.690217	0.568252		1.75342			0.676206	1.24579		0.884947		0.705825	0.634664	1.09725		1.00198	0.730013		1.34507
0.742462	1.05484		1.27852		0.974026	0.404613	1.65258		1.09281	0.419222		1.43331			0.677988	0.719378		0.920773		0.970159	0.565375	1.04524		0.978853	0.7403		1.09638
0.613981	0.531666		0.921525		1.16517	0.491269	0.567929		0.696049	1.9703		0.632645			0.593623	0.780626		0.987125		0.993244	0.86966	0.85382		0.834935	1.55252		0.730481
0.630955	0.550111		0.915783		0.760978	0.705601	1.47878		0.85143	0.676257		0.910711			0.631144	0.74717		1.17523		0.728069	1.06792	1.23728		0.984847	0.930837		0.941
0.66818	0.570419		0.752048		0.567765	0.803604	1.12037		0.965291	0.905539		1.37979			0.64436	1.06353		0.907393		0.718965	0.932185	0.74236		0.995673	1.16589		1.17069
0.557721	1.28198		0.585032		0.687173	0.691698	0.999611		0.69496	1.94487		1.40762			0.569937	0.775567		0.642325		0.778556	0.831776	1.02905		0.943896	1.25413		1.18876
0.45176	1.10883		0.602185		1.53973	0.631564	0.721379		0.936147	1.47972		1.91446			0.588998	0.734479		0.859281		1.1072	0.786987	0.789345		0.798261	1.0905		1.21
0.601097	1.53252		0.747218		0.688631	0.699204	0.863166		1.16457	1.17635		2.52758			0.652653	1.31481		0.793735		0.693691	0.867024	0.864677		1.13517	1.36659		1.92181
0.841336	0.626043		1.24981		0.708781	0.693387	0.662648		0.549864	0.612162		2.09508			0.705951	0.812146		1.51451		0.767695	0.833688	0.943655		0.958742	0.816535		0.814503
0.645725	1.16588		0.754431		0.581965	0.985207	1.02262		0.750666	1.00058		1.85148			0.692804	1.02624		0.708242		0.793378	0.783497	0.971184		1.07988	0.810243		1.48722
0.56991	0.470485		1.19444		0.376639	1.42041	1.16282		0.669469	1.3375		2.00688			0.567911	0.649659		0.906744		0.893889	1.13322	0.848672		1.01649	0.966944		1.78414
0.753211	1.00126		0.91756		0.548245	0.498815	0.622638		1.14805	0.471342		1.59673			0.697439	0.974523		0.974963		0.750677	0.591421	0.695649		1.04373	0.811786		1.32785
0.632519	0.983567		0.828542		1.90489	0.524977	1.12966		0.554862	0.531856		1.08684			0.484846	0.965017		0.853084		0.902227	0.723886	1.03771		0.833929	0.809262		0.76263
0.686039	0.55206		1.95275		0.620235	0.774673	0.728892		0.62169	0.531742		1.68712			0.702611	0.768193		1.25509		0.790712	1.06989	0.701791		0.694629	0.720783		1.02838
0.592498	0.839449		0.502059		1.28001	0.529342	1.71945		0.423551	1.68657		0.682406			0.669185	0.645731		0.795384		0.95412	0.635918	1.03804		0.760234	1.29363		0.766368
0.812576	1.57766		1.82403		0.554075	0.636989	0.74365		0.509633	1.76279		1.74606			0.84329	1.08744		1.11351		0.68983	0.68212	0.897403		0.719681	1.07074		1.74657
0.678287	1.4633		0.744547		0.435234	0.439183	0.683573		0.761478	1.4078		0.795068			0.542705	0.951548		0.768824		0.483778	0.808157	0.726373		1.01417	1.02237		0.883098
0.603325	0.942951		0.445773		0.706956	0.410917	0.801028		1.27766	1.79829		0.696394			0.727587	1.20799		0.895172		0.862479	0.794995	0.664759		0.95879	1.1628		0.883072
0.891088	1.52152		1.3601		0.713948	0.563389	1.11634		0.720125	0.762321		0.759122			0.549598	0.923004		1.27226		0.824614	0.705213	0.811983		0.941688	1.23271		0.731386
0.737755	1.68181		0.516568		0.961823	0.49336	1.14161		0.531513	0.669771		1.79629			0.59899	0.777449		0.72413		0.986226	0.603929	1.21761		0.797401	0.859626		1.26044
0.71852	1.36964		0.853039		1.23955	0.850134	0.537629		0.468345	1.37045		0.993263			0.738343	1.45608		1.14821		0.885197	0.913399	0.628061		0.664806	1.38297		0.937409
0.715567	1.09306		0.594871		1.07636	0.579552	0.475755		0.689027	1.47886		2.17556			0.76524	0.877427		0.768396		0.930876	1.30724	0.647143		1.03503	1.03209		1.26024
0.454026	0.847749		1.39525		1.2439	0.880201	2.01758		0.481456	0.707929		1.78292			0.575657	0.984454		1.25974		0.816678	1.17895	1.08101		0.668056	0.930112		0.896966
0.519059	1.72141		1.65055		0.455077	0.775956	0.723118		0.561545	0.729577		1.20484			0.515307	1.06903		1.44017		0.616305	0.784668	0.872872		0.772715	1.23587		0.893184
0.688133	1.31849		1.0818		1.2343	1.45449	1.48271		0.828074	0.697527		1.40025			0.596581	1.07646		1.0591		0.761449	1.33897	0.962501		1.11458	1.31599		1.51886
0.430775	0.923394		0.776986		0.588563	0.775654	0.762399		0.575256	1.16331		0.546985			0.798413	1.2914		1.03928		0.691196	1.16356	0.76866		0.792063	1.03567		0.795886
0.783664	1.43308		1.02914		0.918468	1.17694	0.79738			0.816152		1.60131			0.945298	0.944137		0.935412		0.687281	1.34949	0.915708			1.00731		1.15781
0.697666	1.36946		0.605739		0.609192	0.675351	1.2161			1.23827		1.56935			0.740521	1.19927		0.810172		0.57314	0.952902	1.03712			1.09086		1.02875
0.7177	2.17289		0.805225		0.796068	0.828635	0.672449			1.43244		0.400253			0.676824	1.1283		0.899166		0.797728	1.12439	0.741713			1.07739		0.481122
0.477024	0.78107		1.24559		1.05741	1.03072	0.60722			1.87755		1.83886			0.595743	1.06253		1.22901		1.07004	1.54075	0.664112			1.8647		1.34504
0.669961	0.885319		1.17796		0.593996	0.776096	1.31244			1.43258		1.56016			0.778304	0.993865		1.13618		0.670423	0.726688	1.28027			1.22672		1.48703
0.427371	1.14067		0.642543		0.761495	0.537352	1.27663			2.00889		1.93672			0.418673	0.876108		0.82721		1.01335	0.837752	1.1176			1.47746		1.4512
0.685886	1.10405		0.881255		0.675599	0.541609	0.5772			0.732796		1.05472			0.783486	1.09103		0.754951		0.792045	0.744073	0.716241			0.925221		1.1956
0.766769	1.54758		0.540263		1.2363	0.73615	1.07478			1.69049		0.838914			0.620861	0.77308		0.632784		0.859374	1.45445	1.15458			1.18936		0.743523
0.703065	0.49824		1.96156		0.999201	0.726286	1.08721			0.601246		0.662902			0.552217	0.818287		1.6702		1.35335	1.01585	0.796707			0.886902		0.899059
0.76987	0.725369		1.1101		0.744808	0.593245	0.844099			1.4771		1.42944			0.668867	0.875698		0.677787		0.854133	1.05251	1.04101			1.03791		1.10567
1.07851	0.770114		1.22271		1.02566	0.846923	0.48706			0.754704		0.633728			0.884183	0.971383		1.54316		1.09254	1.15853	0.687982			1.33246		0.817053
0.517131	0.466321		1.45538		0.656669	0.949086	1.19792			0.600827		2.06888			0.695026	0.735198		1.00499		0.849025	1.16684	0.926968			0.859746		0.987406
0.938159	1.98169		0.566569		1.0041	0.424035	0.591028			0.767929		1.8081			0.672552	1.32162		0.639949		1.01286	0.642072	0.77533			0.815019		1.16032
0.624551	1.61896		0.510829		0.452382	0.816313	1.28101			0.463842		1.59246			0.573466	1.20397		0.629317		0.689512	1.4436	1.27826			1.16434		0.772655
0.63593	1.41793		0.858084		0.610052	0.588418	0.956175			0.658033		1.41338			0.611851	1.39702		1.09764		0.60408	0.71105	1.16532			0.951894		1.23638
0.601254	1.17065		0.806325		1.23838	0.901317	1.96101			1.3584		1.64767			0.533543	1.09769		0.851297		1.05473	0.890994	1.24856			0.927848		1.18352
0.598316	1.23327		1.05899		1.23923	0.570864	1.86095			0.571843		0.783537			0.529882	0.970462		1.02755		0.657176	0.838127	1.43014			0.832132		0.916682
0.666872	1.12962		0.660005		0.957589	0.698685	1.59791			0.742298		0.493457			0.561043	1.14277		0.809452		1.15468	1.03874	0.873748			1.54545		0.855491
0.680029	1.31771		1.44447		1.20481	0.569285	1.09988			1.27326		0.694948			0.633694	1.2579		0.691383		0.893965	1.04785	1.07405			1.3959		0.642429
0.680251	0.805516		1.7172		0.99779	0.834007	1.0398			0.62724		0.864569			0.549422	1.36369		1.30321		0.701715	1.25657	1.03784			0.840788		1.07806
0.723215	1.94579		0.547461		1.47386	0.525351	0.663255			0.825916		1.54285			0.782741	1.41446		0.660731		1.10316	0.648509	0.770592			1.07277		1.40814
0.687479	1.7687		0.843022		0.95456	0.697598	1.46417			1.11968		0.611793			0.633236	0.787266		0.803543		0.848252	0.967451	1.17384			1.17027		1.15942
0.726453	1.78277		0.519726		1.53063	0.942492	0.910875			1.32018		0.988163			0.682807	1.00714		0.669921		1.0613	1.11609	1.12434			1.03855		0.703405
0.692684	1.08679		1.00048		0.703374	0.614983	0.97148			1.09121		1.42996			0.657878	1.11083		0.697947		0.982185	1.146	0.906024			1.09202		0.943984
0.809535	1.8592		0.600638		1.05493	0.919381	0.410038			0.647933		0.98358			0.547447	0.778451		0.697208		0.900863	1.45413	0.502028			1.39561		1.1875
0.717949	1.86791		0.923822		1.19172	0.630952	1.45041			0.726916		1.52352			0.608315	1.02338		0.968492		1.12986	1.10497	1.18291			0.900188		1.20812
0.547822	0.620345		2.33273		1.01519	0.712081	1.07013			0.653425		1.0765			0.651988	0.741732		1.29977		0.669821	1.05417	1.19481			0.993221		1.14818
0.557038	1.79934		1.12231		0.515613	0.801765	0.97403			0.467527		1.58016			0.613238	1.44436		1.31678		0.719453	0.730848	0.886971			0.792587		0.951979
0.543529	1.75119		1.27284		1.44514	0.914635	1.36942			1.72552		0.662169			0.456163	1.23917		0.908519		0.955941	1.2213	0.972626			1.4385		1.10744
0.66364	1.03797		0.849479		0.761934	0.600522	1.85052			1.48542		1.35354			0.582242	0.882556		0.866412		0.561583	0.823678	0.939223			1.16208		1.0675
0.717648	1.56052		1.2988		0.485444	0.938264	0.746735			0.838349		0.729545			0.678174	0.885073		0.885125		0.63226	0.740081	0.761422			1.36347		0.831017
0.680161	1.05793		0.615677		0.769156	0.557376	1.02595			0.579688		1.3428			0.566254	1.2893		0.781995		1.06728	0.966753	0.988143			0.966455		0.889702
0.760029	0.849222		0.763028		1.11676	0.818093	0.849871			1.67562		1.56388			0.620631	0.846417		0.934612		0.960919	0.986945	0.995534			1.71551		1.47977
0.718977	1.59015		0.667774		0.552787	0.690296	0.607867			0.738331		0.469549			0.617404	1.30838		0.749064		0.950507	1.53776	0.673799			0.953701		0.663799
1.01187	1.17995		1.03483		3.43107	0.631296	1.45265			1.33717		1.31968			0.491165	1.07083		1.38761		2.08906	0.827554	1.24173			1.47061		1.24524
0.829819	1.43908		0.908397		0.848437	0.462117	1.59016			1.41889		0.804853			0.744099	1.14536		1.11538		0.893962	0.635566	1.15017			1.55852		0.912805
0.636208	1.59153		0.617836		1.35068	0.869734	1.91205			1.78841		2.12147			0.504824	1.19573		0.792351		0.876394	1.22235	1.29229			1.37796		1.28627
0.639671	1.00432		1.02816		0.935498	0.711375	1.19449			0.859654		1.55335			0.559013	0.8434		1.31367		0.717711	1.06042	1.12485			1.34903		1.15495
0.672124	0.663834		0.677516		1.01365	0.708474	0.655627			1.00091		1.57934			0.593162	1.13823		0.773629		1.4249	0.821839	0.751268			0.918925		1.3928
0.630754	1.41554		0.690939		0.92843	1.18869	0.462362			2.04582		1.52235			0.545785	1.10656		0.944411		1.03659	0.822306	0.689445			1.60313		0.907336
0.846397	1.1804		0.86948		1.60567	0.942375	1.58611			1.17271		1.50118			0.645634	0.966507		0.848791		1.06896	1.09729	0.74807			1.01264		1.21026
0.575974	1.81962		0.691064		1.98277	1.81472	1.5939			1.54828		0.742731			0.548956	1.04918		0.840068		1.45537	1.67075	1.18272			0.747525		1.00291
0.596198	1.46787		0.64332		1.46473	0.418723	0.52696			1.15369		2.69971			0.582106	1.12117		0.792898		1.26616	0.610732	0.542895			0.803417		1.33691
1.1773	1.46766		1.05633		1.17713	0.453694	1.23658			1.39881		0.806316			1.21905	1.01581		0.933665		1.11745	0.706358	1.23307			1.18068		0.90667
0.775224	1.42903		0.934204		0.645192	0.584319	1.6676			1.40709		0.580347			0.679248	0.706415		0.738849		0.779295	0.671966	0.792307			1.09384		0.71474
0.615197	0.712933		1.73942		0.907837	0.752225	1.15775			0.730886		1.15764			0.550883	0.746912		1.22989		0.919456	0.907428	0.740977			1.10904		1.11269
0.734683	1.5473		0.66922		0.593146	0.998306	1.03324			0.683303		1.80455			0.746774	1.55858		0.849633		0.86399	1.12861	0.992837			0.892315		1.32384
0.730268	1.02352		0.968977		1.03406	1.67775	0.682818			1.17488		1.30823			0.688501	1.13028		1.02679		1.54238	1.68776	0.814613			1.46939		1.09449
0.633232	0.540462		0.772964		1.06713	0.647402	0.628238			0.765865		2.03696			0.621943	0.739398		0.999144		0.578909	1.20109	0.710111			1.09662		1.69078
0.560148	0.695469		0.745888		0.78471	0.908437	1.56596			0.558498		1.15606			0.499057	0.972718		0.72743		0.802254	1.04078	1.22406			0.740407		1.05563
0.962909	1.28285		1.0747		0.766523	0.879586	0.808801			0.686799		1.24646			0.810974	1.32441		1.02666		1.13151	0.699862	0.827509			1.09699		0.779604
0.597605	0.88505		1.71335		1.66048	0.798225	0.983933			0.638864		0.7991			0.648883	0.894842		1.4045		1.01909	1.21846	1.32014			1.32857		0.875531
0.686979	1.53364		0.810577		1.38493	1.10845	0.697389			0.568011		0.794589			0.593507	0.759668		0.911236		0.793429	1.02898	0.81992			0.836093		0.889537
0.79839	1.63638		0.796296		0.932898	0.374689	0.792937			0.51242		1.68163			0.809275	1.31591		0.820394		1.19592	0.571516	0.844441			0.903277		0.880815
0.575898	1.33168		1.50123		1.05718	1.0516	0.6835			2.31531		0.746388			0.599531	1.01246		1.26926		0.978439	1.47445	0.853755			1.87696		0.765603
0.556184	1.81691		1.15872		0.794469	0.68566	0.72705			2.46937		2.09324			0.619098	1.17828		1.03529		0.993094	0.799516	1.00784			1.65952		1.47987
0.823668	1.18585		0.992292		1.13348	0.499791	0.837285			1.69768		1.81837			0.671316	1.10005		0.887785		1.11496	0.675552	0.733972			1.42381		1.29884
0.705995	1.87645		0.497307		0.545597	1.0399	0.846512			0.902075		0.74989			0.630616	1.46193		0.63601		0.683379	1.29006	0.870636			1.20568		0.82824
0.599478	0.840132		0.832534		1.79958	0.577049	0.94839			1.51437		0.779359			0.596772	1.0123		0.90038		1.03432	0.962135	0.650177			1.5605		0.81442
0.757711	1.62451		0.970597		0.71165	0.840084	0.731262			0.557933		1.76353			0.657612	1.12951		0.859297		0.792885	0.958132	0.800033			0.780615		0.779243
0.532715	0.663054		0.745062		0.738497	0.729206	0.348498			1.85654		1.29158			0.526571	0.842879		0.936177		0.840841	0.822273	0.479208			1.80115		0.938827
0.586937	0.549901		1.06694		1.22815	0.644026	1.01545			0.531513		1.20981			0.664076	0.666029		0.904994		1.00917	1.04971	0.691453			0.832557		0.965451
0.546587	1.47582		0.695772		0.937219	0.591744	0.681231			1.86626		1.1922			0.563628	0.987676		0.876869		0.946423	0.708137	0.944009			1.44243		0.959842
0.619727	2.20518		0.943311		0.583833	0.54608	1.55781			1.30511		1.46446			0.577056	1.49663		1.23108		0.860954	0.797648	0.895169			1.16384		1.05508
0.557942	1.14254		0.431856		0.65533	0.707972	0.902227			1.34214		1.95089			0.553421	0.822586		0.740396		0.88102	1.12182	0.768469			0.962248		1.35627
0.537721	0.796227		0.63622		1.13375	1.13253	1.47792			1.67615		0.713256			0.557379	0.927712		0.829601		0.751721	1.84994	1.0546			1.36271		0.777632
0.549219	1.26577		1.32928		1.22897	0.686828	1.61405			1.27779		3.58205			0.478544	0.929448		1.29806		1.06872	0.954547	0.71059			0.996013		2.05586
0.694471	1.48245		0.58385		0.547648	0.626178	1.20548			1.61435		1.00752			0.585838	0.995356		0.679328		0.608389	0.884111	1.00441			1.66336		0.576469
0.690458	1.34534		1.78323		0.684258	0.506842	1.27186			1.39292		2.11864			0.575942	1.2246		1.17428		0.839845	0.761622	0.941815			1.44212		1.33385
0.56574	1.91176		1.12349		0.637344	0.954641	0.611134			1.73117		1.65524			0.547689	1.28303		0.933813		0.911537	1.15948	0.633366			1.0217		0.680012
0.732239	1.60157		1.27554		1.18886	0.58998	1.36804			0.371387		1.02991			0.792039	1.05381		1.35313		0.714108	0.80888	1.37864			0.668933		0.656486
0.925793	0.835702		0.961212		0.538779	0.601321	1.59284			0.716087		1.49484			0.826945	0.683666		0.894668		0.768378	0.759404	1.10604			1.0263		1.33222
0.634609	1.72171		0.752736		0.681055	0.510588	0.663441			1.23231		1.27767			0.622425	0.985998		0.527651		0.737348	0.760584	0.816673			1.47271		0.842587
0.699307	0.527804		0.812618		1.75283	1.27597	1.26653			1.70243		1.08956			0.854168	0.708029		0.972868		0.960889	1.06847	1.00262			1.63023		0.646638
0.554266	1.62608		0.681913		0.980287	0.587742	1.0608			1.21507		0.713081			0.552932	1.29973		0.818626		0.758363	0.730476	0.95808			0.81592		0.825435
0.600479	1.29869		0.396575		0.667596	0.700375	0.784908			1.38072		1.4931			0.643817	1.05978		0.610676		0.744137	1.05915	0.864546			1.17205		1.27806
0.512833	1.17234		0.99375		0.534792	0.52609	0.770242			1.49514		2.15251			0.553927	1.03741		1.04951		0.685763	0.696626	0.839206			0.993403		1.64742
0.987443	1.26307		1.55535		0.975604	1.18395	1.29626			0.667125		0.863126			0.672329	0.861158		0.963713		1.27706	1.04671	0.951592			1.16372		1.05661
0.739738	0.648385		0.506631		1.01422	1.13964	1.13403			1.42191		0.879019			0.697053	0.739069		0.670806		1.04618	0.798986	0.918839			1.25961		1.07832
0.479164	1.21316		0.697943		1.52965	1.04981	1.67523			1.71154		0.758933			0.556727	1.08295		0.767431		1.07748	0.780589	1.36662			1.349		0.79289
0.688175	1.81373		0.689754		0.643175	0.599315	1.30716			1.9885		1.97529			0.506189	1.05285		0.821288		1.079	0.918549	0.940854			1.58238		1.01508
1.01427	1.71386		0.536511		1.23043	0.592278	1.78945			1.11238		0.930538			0.731785	1.1473		0.728354		1.19739	1.17355	1.48314			1.11786		0.924275
1.31878	2.10484		1.03224		1.1905	0.563877	0.90395			0.756907		1.73185			1.01323	1.14765		1.21856		0.883101	1.22151	0.955018			0.982444		0.914691
0.582359	0.990178		1.70325		1.41797	0.709186	0.807698			1.30417		0.783861			0.558439	1.0276		1.09644		0.924025	0.598133	0.695826			1.56588		0.880961
0.468424	1.73465		1.06678		0.842448	0.658365	0.969592			1.38726		1.65881			0.544739	0.829279		1.18053		0.977711	0.764587	0.928071			0.9806		1.36978
0.62256	0.954251		0.566289		0.527507	0.491741	0.48192			1.67591		0.90509			0.658357	1.22962		0.70834		0.725067	0.619383	0.551489			1.21547		0.850354
0.472139	1.7337		0.913393		1.58529	0.580301	0.575693			1.39864		0.912089			0.661224	0.988795		1.0943		0.889479	0.745199	0.676499			1.24621		0.804882
0.515972	1.62238		0.799551		1.20603	1.11194	1.80017			0.842874		1.2069			0.540492	0.914037		0.911281		0.899033	1.00578	1.08643			0.945254		1.21414
0.660685	1.38127		0.630599		0.977698	0.685772	1.28815			0.493506		1.15701			0.542088	1.04548		0.737666		1.65535	0.890112	0.915368			0.863624		1.0893
0.727032	1.47065		1.58289		0.49462		1.4059			0.569689		1.47037			0.572223	1.11313		1.13874		0.675951		1.07707			0.928059		0.888703
0.549617	0.782041		0.788153		0.519604		0.560644			1.23446		1.23512			0.563332	1.01014		0.769134		0.654977		0.649963			1.25006		1.09588
0.611827	1.74015		1.32186		0.670502		0.801717			0.941035		2.29155			0.577786	1.23529		1.03259		0.737847		0.984124			1.25469		1.13252
0.56004	1.03357		0.572663		0.876521		1.22793			2.38235		0.761309			0.630025	0.826629		0.772195		1.02845		0.826502			1.85938		0.968639
0.526959	1.18267		0.802428		0.45464		0.90724			1.55819		0.990492			0.624269	1.16587		0.875588		0.560332		1.08846			1.23143		0.851586
0.734379	1.20528		0.679286		1.32513		0.924203			1.67287		1.88698			0.779823	1.45598		0.852947		0.861785		0.880237			1.50638		1.11482
0.644811	1.39176		0.765032		1.12287		0.738468			1.04941		2.00454			0.595348	1.05595		0.76947		0.93375		0.835295			1.23308		1.47967
0.649413	0.820696		1.16727		1.28881		1.2123			0.977136		1.48502			0.642453	0.890331		0.986307		0.864881		1.00169			1.18402		1.46896
0.725572	1.14248		0.698512		1.44373		0.454422			1.19697		0.795395			0.611182	0.996089		0.852604		0.946004		0.578543			1.33188		0.704389
0.784858	1.468		0.800277				0.872069			0.893528		1.30503			0.704393	0.719855		0.832287				1.04102			1.08934		1.10839
0.709736	1.70314		0.78007				0.84646					1.63993			0.563585	1.47775		0.902148				0.795399					1.5553
0.648138	1.10588		1.04102				0.919291					1.87551			0.805666	0.827748		0.714115				0.954188					1.53357
0.820552	1.60923		0.806652				1.01846					1.22112			0.690138	1.20427		1.19641				0.713278					1.4541
0.727075	1.38694		0.600142				0.90311					0.800545			0.627961	1.23851		0.930407				1.04331					0.929227
0.663392	2.17278		0.954179				1.91982					0.672977			0.603218	1.20141		1.32758				1.45591					0.812139
0.764425	1.56719		1.38016				1.30039					2.21307			0.656152	1.32217		0.988251				1.37045					1.69235
0.878154	1.5171		1.66693				0.907203					0.948665			0.675812	1.02979		0.997847				1.10386					0.75363
0.598799	2.47492		0.619429				0.909698					0.623087			0.625073	1.54769		1.03478				0.922806					0.750626
0.427949	2.08179		0.949776				1.33252					0.82975			0.532424	0.906729		0.985514				1.02289					0.765501
0.679749	1.46525		0.621257				0.899855					1.50584			0.660501	0.997734		0.844306				0.887828					1.3497
0.63758	1.43816		0.524417				1.64994					2.09091			0.638293	1.08269		0.731639				0.828508					1.57087
0.615368	0.72834		1.36942				1.82259					1.13682			0.675616	0.895137		1.43824				1.61723					1.48042
0.9229	1.82519		1.84004				0.752183					0.554592			0.823987	0.872962		1.3396				0.795758					0.628122
0.840992	2.00778		1.11716				1.83469					2.71658			0.814332	1.43729		1.08803				1.42676					1.84449
0.856642	2.02635		0.959765				0.513928					1.16735			0.568421	1.63187		0.865509				0.608121					0.948331
0.497423	2.1348		1.34236				0.824297					1.69773			0.532676	1.17305		1.32004				0.662826					1.10354
0.608634	1.74686		1.27181				1.12078					2.94407			0.755838	1.29197		0.817157				1.19567					0.94401
0.775233	1.82879		0.842378				1.09925					0.884423			0.524149	1.34983		0.955613				1.44072					0.851989
0.497407	1.62541		0.777427				1.98692					2.07507			0.593492	1.48068		0.967761				1.26618					1.50232
0.491743	1.49227		0.778861				0.454064					1.97073			0.675863	1.20665		0.839849				0.660265					1.59139
0.557332	0.584071		1.97307				1.10921					1.15848			0.573479	0.999765		1.16455				1.36452					0.960811
1.57969	0.814235		1.36146				0.774181					1.80287			1.34126	0.899864		1.24122				0.77108					0.744825
0.67594	1.75389		0.948638				1.4444					0.651705			0.509766	0.940777		1.18796				1.29734					0.710822
0.620784	1.58417		0.976625				0.728432					2.24513			0.665222	1.29961		1.22012				0.801887					0.98137
0.595287	0.859527		0.762434				1.33091					0.750358			0.598943	1.00097		0.764413				1.18626					0.810645
1.14754	1.75764		0.685184				1.01744					1.41432			0.654384	1.11098		0.829978				0.843283					0.902114
0.734946	0.769165		1.14283				0.838412					2.30264			0.618202	0.865468		1.0264				1.0356					1.37395
0.801084	1.11635		1.62504				0.641847					0.598643			0.845888	0.816994		0.962779				0.725515					0.857816
0.610666	1.68968		1.23273				1.13563					1.34672			0.581843	1.34656		0.953716				0.85437					0.859997
0.568974	0.681604		0.584564				0.615931					0.957113			0.605783	0.910881		0.98338				0.639527					1.03462
0.891146	1.52814		0.657608				0.620662					1.38131			0.86103	1.20012		0.736361				0.721922					0.885521
0.675967	1.62944		0.657314				0.946184					1.04906			0.689878	1.21889		0.945002				0.781409					1.04448
0.792338	1.41452		2.00773				0.622251					0.749588			0.602194	1.07843		1.05056				0.682248					0.837022
0.753998	1.31176		0.536698				1.0793					1.82381			0.649398	1.07349		0.75854				0.740111					1.36319
0.745552	0.504822		0.621246				0.487755					0.651337			0.773866	1.05898		0.827723				0.622286					0.950456
0.533337	1.8122		1.87065				0.694134					1.73862			0.602169	1.40559		1.22823				0.845271					1.37469
0.788616	1.6378		0.632579				0.61069					0.661095			0.824449	1.08879		0.781686				0.650529					0.853641
0.504558	1.17827		1.18339				1.41277					1.83265			0.43095	1.08905		0.893899				1.03982					1.321
0.56568	1.8861		0.789492				0.803546					0.805679			0.5876	1.11313		1.06487				0.852749					0.962836
0.601676	0.941102		1.60501				0.950356					1.48368			0.630249	0.797389		1.229				0.906495					0.823261
0.751072	0.670132		0.73257				1.39494					1.1899			0.706413	0.674795		0.928521				0.916282					0.988925
1.21817	1.36952		1.24395				1.74218					2.03641			0.936168	0.901885		1.08402				1.37469					1.37883
0.509511	2.19331		0.609499				1.09345					1.95077			0.662842	1.04809		0.743661				1.25251					1.62609
0.559594	0.749107		0.807174				1.22288					2.51432			0.660194	1.09299		0.929631				0.986754					1.95072
0.730382	1.78407		1.40128				1.33532					0.796098			0.746007	1.39596		0.660503				1.08705					0.911354
0.633042	1.06337		0.691616				1.91781					0.972916			0.659342	1.03888		0.789476				0.962184					1.14289
0.718627	1.47436		1.16783				1.54308					1.4894			0.631733	0.935652		1.25321				0.966964					0.996823
0.927665	1.99592		1.38779				0.662223					1.07746			0.734055	1.31909		1.20751				0.781206					1.07121
0.61071	1.98382		0.772363				1.8444					1.31484			0.549404	1.6944		0.822413				0.794471					1.31682
0.549733	1.17006		1.79638				1.22559								0.56659	0.973712		1.44513				0.977549
0.449795	1.41212		0.990711				0.418635								0.526113	1.37794		1.21288				0.540194
0.833363	0.678399		1.38751				1.1321								0.634904	0.890592		0.983962				0.862959
0.638348	1.80434		0.87774				0.663652								0.636108	1.23345		0.972264				0.749946
0.664012	1.55118		0.730567				0.517244								0.670532	1.17405		1.01874				0.44114
0.547972	2.21427		0.736789				0.952112								0.649728	1.27619		0.735945				1.07593
0.696245	0.82593		0.780125				0.669023								0.807668	1.2076		0.93708				0.900961
0.840247	1.88773		0.716854				1.10843								0.643351	1.30609		0.893227				1.14465
0.564932	1.03293		2.18633				0.991609								0.551174	0.861489		1.35945				1.19084
0.688991	0.760376		1.17753				0.604666								0.632037	0.957721		1.29125				0.580524
0.693668	1.43039		0.848835				0.651683								0.68919	1.02363		0.880979				0.719192
0.608577	1.17073		0.877386				0.57118								0.591493	1.28692		1.17314				0.7059
0.56487	1.42872		1.03654				1.08377								0.462037	1.08523		0.942448				0.776108
0.274818	0.776639		0.797225				1.52644								0.626213	0.902225		0.758515				1.04884
0.482518	1.49751		0.93568				0.678348								0.60911	1.04807		1.13154				0.851143
0.55405	0.741366		0.393614				0.797131								0.604922	0.885133		0.655118				0.843815
0.565405	1.60689		0.741005				0.648873								0.652317	1.10228		0.970466				0.813145
0.756112	0.922199		0.83229				1.6679								0.561642	1.11355		1.40564				1.37322
0.569798	0.821702		1.52912				0.808191								0.638956	1.13141		0.85896				1.00664
0.610766	1.40987		0.859481				1.68401								0.662652	1.19929		1.03322				0.957406
0.62448	0.698956		0.732962				1.0117								0.617866	0.828708		0.885073				0.973697
0.512825	0.829955		1.32789				0.83573								0.514017	0.604219		1.57824				0.701069
0.633617	1.46622		0.670256				0.773405								0.604867	1.18804		0.798529				0.845827
0.58392	0.887022		1.05404				0.3787								0.772779	0.671874		1.06813				0.587458
0.507242	1.72693		0.727554				0.489998								0.550865	1.13531		0.716544				0.606739
0.532696	0.73268		0.530399				0.778283								0.627182	0.994602		0.900867				0.556839
0.748983	1.26953		0.479174				1.17279								0.675015	1.34459		0.697658				1.08552
0.570012	1.40259		1.43584				0.485514								0.548538	0.988598		1.61021				0.561029
0.596157	0.905046		0.802782				0.572617								0.597115	0.98959		1.08851				0.813343
0.741257	0.726232		0.783636				1.29539								0.604617	0.804903		0.741357				0.766039
0.839466	1.70066		0.880197				1.55578								0.744858	1.32046		1.04004				1.05895
0.513583	0.94719		0.569103				1.6754								0.615712	0.79645		0.66098				1.06092
0.605118	1.39783		0.550638				1.01776								0.588306	1.25588		0.811148				0.834356
0.648428	1.46014		0.762763				2.25851								0.592787	1.50775		0.923367				1.3912
0.755753	0.707536		0.492323				1.41138								0.710008	0.875569		0.748727				1.13036
0.578134	0.939775		1.18992				1.80456								0.519318	0.948709		1.00426				1.03701
0.803759	1.06258		1.35084				0.421855								0.710087	0.958315		0.87365				0.527306
0.585943	1.73842		0.548349				1.80377								0.634495	1.25235		0.689096				1.04771
0.433777	0.545774		0.825412				2.16805								0.471681	0.822768		0.838927				1.02165
0.698075	1.35062		0.681182				1.08818								0.612791	1.0537		0.652185				0.674014
0.584273	1.777		1.78071				1.2598								0.527446	1.39356		1.28667				0.915118
0.595008	1.58274		1.14946				0.763648								0.576601	1.11285		0.664169				0.96184
0.862365	1.49491		0.886802				0.639903								0.857117	1.07073		0.879718				0.662036
0.559293	0.706769		1.13771				1.7636								0.5875	0.988376		1.12533				1.2447
0.667321	0.697874		0.596754				0.797975								0.625418	0.961728		0.712904				0.873179
0.532795	0.624352		1.02502				0.740209								0.487124	0.999278		1.23143				0.720498
0.73108	1.26749		1.12159				0.589761								0.845362	1.06546		0.739718				0.547219
0.74842	1.58402		1.23006				1.1962								0.670666	1.05209		1.36721				0.945804
0.709064	1.36573		0.504411				1.45535								0.603872	1.00821		0.666713				0.728191
0.65245	1.6369		0.484916				1.59482								0.552805	1.40579		0.75284				0.925361
0.671184	1.25619		0.922158				0.703868								0.603347	0.769385		0.952858				0.74249
0.594965	1.77123		1.5527				1.52385								0.600987	1.22821		1.27663				1.32282
0.598991	0.507784		0.974627				0.843208								0.580958	0.735741		0.946458				0.881384
0.621413	1.56956		0.642788				1.63106								0.567444	0.925013		0.863321				1.08905
0.52504	0.788815		0.596906				0.831891								0.551236	0.850248		0.564314				0.882589
0.545727	1.27866		0.84321				1.33828								0.50654	1.14834		0.932383				0.669268
0.547221	0.504511		1.34268				0.938311								0.537447	0.653021		0.92224				0.663109
0.65797	0.54813		0.583769				1.62783								0.72464	0.781732		0.55892				1.15055
0.578046	1.95569		0.906472				0.819079								0.71951	1.26783		0.998194				0.9087
0.638681	0.741471		0.570836				0.852196								0.59092	0.905282		0.597042				0.68233
0.638238	1.68213		0.804632				1.14504								0.545716	1.12285		1.04622				0.600276
0.62705	0.857876		1.39233				1.03758								0.629069	1.23693		0.854148				1.04962
0.575309	1.01778		1.00607				0.757459								0.633969	1.04845		0.93338				0.789272
1.78148	0.538324		1.0103				0.896492								1.65997	0.763883		1.05854				0.761095
0.746243	1.63249		0.979566				0.542137								0.67996	0.954559		1.00187				0.631701
0.633972	1.57617		0.530151				1.88579								0.576493	1.1945		0.693556				0.867389
0.616875	1.44815		0.477939				1.07697								0.624261	0.811635		0.573303				1.04421
0.600917	0.925612		1.05014				1.7503								0.454295	0.753315		0.871115				1.41159
0.680149	1.64688		0.613329				0.552579								0.622302	1.49458		0.815014				0.64559
0.630361	1.31686		0.624565				0.813								0.654771	0.898503		0.845276				0.7917
0.876426	0.960865		1.0267				1.34443								0.778089	0.830783		0.830536				1.40021
0.557749	1.70908		0.986474				1.14536								0.637899	1.20559		0.799046				0.925331
0.606322	1.75098		0.800831				0.813249								0.675376	1.29014		0.889173				0.723082
0.535776	1.45574		0.684601				1.3592								0.603861	1.1774		0.852493				1.24753
0.553791	1.4919		0.737553				1.43697								0.522355	0.982872		0.912019				0.705612
0.757543	1.46255		0.914837				1.53949								0.569537	1.10226		0.923244				1.4974
0.654375	0.925009		0.693191				1.79126								0.625218	1.20432		0.765533				1.17262
0.585063	0.598489		0.486855				1.60343								0.572187	1.05357		0.611116				1.33262
0.572128	1.58661		0.968997				1.56319								0.651412	0.753483		0.894508				0.755883
0.573377	0.945979		1.24385				0.706022								0.605682	1.025		1.14884				0.82682
0.515863	0.775075		0.779121				0.583862								0.655128	0.81977		0.827383				0.782985
0.564128	1.3799		0.775043				0.763422								0.523876	1.12068		0.878519				0.763181
0.649947	0.490767		1.29372				0.661331								0.627503	0.892506		0.888059				0.620096
0.805193	1.63219		1.39497				1.18292								0.781839	1.3598		0.986544				0.880118
0.899842	1.26096		1.17908				1.60577								0.805839	0.950144		1.14511				0.871716
0.555679	0.625716		0.689162				0.524679								0.598828	1.48607		0.844898				0.801086
0.571623	1.9358		0.779922				1.25461								0.657172	1.133		0.890644				0.869911
0.667478	1.91116		0.533379				1.81445								0.639715	1.5396		0.51568				0.974659
0.688227	1.70624		1.15561				2.07183								0.611073	1.22024		0.950485				1.29138
0.652343	1.28871		1.59165				1.7038								0.587105	1.0718		1.15555				0.964152
0.630588	1.73189		0.651867				0.728332								0.687619	1.19483		0.911906				0.732051
0.483147	1.77891		0.720721				0.466688								0.530178	1.43307		0.654322				0.704722
0.606073	1.09422		0.664423				1.10351								0.656236	1.19792		0.710857				0.824854
0.511746	1.54634		1.21023				0.784556								0.717696	1.26599		0.911392				0.67362
0.873441	1.44091		1.41757				1.13913								0.793814	1.22083		1.17479				1.1331
0.850766	1.40249		0.817439				1.08795								0.683896	1.31955		0.756972				0.81999
0.678712	1.65091		0.725348				1.24428								0.669924	1.00417		0.818015				0.760736
0.680717	1.28236		1.29454				0.941623								0.885582	1.18579		1.03646				1.09186
0.904302	1.29679		0.679307				0.572514								0.864197	1.12536		0.779497				0.610602
0.95565	1.76988		0.881978				1.31216								0.719942	1.29048		0.916603				0.848963
0.773149	0.762536		0.705724				0.876886								0.723948	0.759614		0.779732				0.675157
0.75132	0.728425		1.24752				1.15502								0.635698	1.1104		1.07926				1.27679
0.532876	2.0497		0.4399				0.789615								0.579373	1.56731		0.609987				0.751849
0.622229	0.687599		0.74721				1.20026								0.560441	0.917191		0.822684				0.702456
0.58201	1.34691		1.13553				0.727798								0.555988	0.907479		1.19409				0.622216
0.554802	1.97956		1.31597				1.85603								0.728632	1.67004		0.95991				2.64729
0.571466	0.899177		0.834417				1.47338								0.740548	0.875637		0.980378				1.00546
0.715342	1.6043		0.788849				0.832284								0.751865	1.69698		0.7731				0.736394
0.730759	1.1149		0.879774				1.56954								0.604592	1.25045		1.0385				0.97739
0.668529	0.8255		0.598864				0.571283								0.59096	1.23975		1.09179				0.629131
0.618662	2.1997		0.654124				1.90938								0.647732	1.67077		0.729127				1.3127
0.731749	2.07718		0.564496				0.79656								0.569714	1.17554		0.884822				0.777497
0.523115	2.16234		0.635075				0.880667								0.549394	0.978347		0.629248				0.833973
0.611698	1.66641		0.570094				0.340348								0.662326	0.738358		0.648803				0.53543
0.463436	0.691215		1.35106				1.1662								0.571819	1.10177		0.979782				0.739538
0.671368	0.507189		0.744145				0.625773								0.584078	0.750008		0.846403				0.705894
0.607116	0.710916		0.779993				0.625108								0.556545	0.862261		0.972962				0.640983
1.64587	1.9457		0.851961				0.662248								1.42544	1.20349		1.0274				0.815044
0.731594	2.04056		0.637638				1.84262								0.776258	1.62879		0.78319				0.868523
0.534024	0.85072		0.803292				0.773071								0.552578	1.01983		0.752468				0.837954
0.707498	2.12064		0.730362				0.978821								0.657467	1.30387		0.935629				0.620541
0.636037	0.6014		0.723181				1.43546								0.603413	0.847465		0.817357				0.837527
0.598128	1.5364		1.33116				0.632702								0.706179	0.939503		1.11737				0.619842
0.48943	1.38723		1.87726				1.05592								0.541622	1.10469		0.927388				0.981844
1.294	1.68622		0.719579				0.673962								1.11666	1.10738		0.629007				0.70428
0.584621	1.76748		1.03689				0.9825								0.755185	1.1757		0.78524				0.837539
0.589379	1.16885		0.742679				1.00525								0.597418	1.00807		0.940425				1.41665
0.745362	1.68924		0.798176				0.703625								0.639655	1.04492		0.90495				0.671537
0.584663	1.55831		0.802744				0.797865								0.605564	0.738521		0.807756				0.873369
0.654036	1.90696		1.3659				1.06799								0.577151	1.20072		0.779841				1.10186
0.555078	1.60787		0.779221				0.738499								0.6249	1.11456		0.800504				0.751918
0.699284	1.49864		1.44539				0.639568								0.669817	0.808213		0.866221				0.779113
0.627815	0.811872		0.712037				0.812621								0.592992	1.07387		1.02639				0.798395
0.570745	1.52204		0.810644				0.772571								0.591818	0.792297		1.07056				0.86541
0.700901	1.41879		0.944791				1.04019								0.735209	0.997655		0.97878				0.911004
0.488677	1.02295		1.56522				0.982785								0.514135	1.25308		1.2863				0.774649
0.585761	1.09151		0.868925				0.533473								0.529059	0.827824		1.00268				0.538979
0.790542	1.10591		1.34198				0.668142								0.731024	0.774209		0.920797				0.879951
0.541878	0.694605		1.24879				0.706085								0.55455	0.757985		0.900033				0.723268
0.749882	1.42815		0.534218				2.00043								0.802198	1.29151		0.76376				0.966188
0.618639	1.40851		0.874248				0.69819								0.652668	1.18347		1.0387				0.746615
0.670592	0.511956		0.682685				0.753632								0.694631	0.674562		0.788536				1.01313
0.668894	0.434092		1.55508				0.990819								0.554026	0.668591		1.43716				1.13783
0.58973	1.04594		1.43728				0.998301								0.58398	0.791977		1.12787				0.985006
0.596313	1.72119		1.59248				1.04306								0.645655	1.27825		0.921285				0.826542
0.584082	1.46032		0.70314				1.61012								0.623383	0.909077		0.807229				1.13081
0.747159	1.62938		0.760071				0.899441								0.772599	1.19448		0.907706				0.749207
0.744457	0.514152		0.797604				0.875045								0.810292	0.946311		0.928005				0.906612
0.676478	2.06954		1.08895				1.07047								0.609836	1.39328		1.18261				1.05523
0.715847	1.85042		0.710552				1.10533								0.836845	1.12299		0.961728				1.12088
0.659807	1.10496		1.11004				1.43047								0.748322	0.836394		1.15826				1.21074
0.78456	1.52521		1.58179				0.725339								0.773857	1.02387		1.44715				0.769485
0.698155	1.9895		0.726115				0.983333								0.637231	1.24264		0.850478				0.741981
0.833889	1.61864		1.44779				0.876207								0.597966	1.2199		1.05973				0.63191
0.560292	1.42471		1.53609				1.09092								0.465791	0.876701		1.17451				1.1489
0.700642	0.663526		1.38104				1.93487								0.734057	1.05855		0.831156				1.11304
0.736061	2.33038		0.60114				0.968615								0.668238	1.31382		0.742148				1.06172
0.813183	0.637954		0.512764				1.65246								0.748848	0.847878		0.707389				1.38542
1.02845	0.786985		1.25215				0.947075								0.470562	0.867955		0.832235				0.880255
0.686625	1.56557		1.61379				0.547907								0.68566	0.791206		1.00631				0.595096
0.703169	2.112		1.43192				1.60457								0.774289	1.42104		1.12966				1.18881
0.602904	1.32255		0.699203				1.01922								0.537172	0.991291		0.883469				0.947562
0.490109	1.52183		0.958735				0.704467								0.549945	1.36053		1.00173				0.777339
0.762399	1.18764		0.819188				0.707807								0.713443	0.585428		0.878673				0.805311
0.559516	1.67058		0.963738				0.717627								0.571218	1.02342		0.948273				0.854548
0.664315	0.584635		0.489738				0.667645								0.587742	0.684956		0.603296				0.736196
0.75589	1.94606		0.598131				0.93341								0.603667	1.33809		0.705774				1.10757
0.686652	1.68654		1.64557				1.16173								0.585593	1.64568		1.06745				1.10646
0.637623	1.00144		1.51827				0.847421								0.721941	1.10612		1.26275				0.986281
0.545452	1.25862		1.1774				0.834245								0.498999	0.95467		0.760599				0.960741
0.675263	1.18897		0.700498				0.915938								0.705045	1.15858		0.945817				0.847192
	1.25144		1.63633				0.633507									0.732116		1.28656				0.913019
	1.039		0.893093				1.04596									0.959234		1.01467				1.00429
	1.92554		0.407213				0.726573									1.4578		0.699187				0.964785
	0.782603		0.569145				0.60698									1.07722		0.657493				0.723422
	0.67599		0.832431				0.789838									0.835811		0.64156				0.881478
	1.72488		1.41328				0.472515									1.15644		1.1435				0.58641
	1.6179		1.07167				0.770512									0.858632		0.819322				0.690884
	0.913804		1.2255				1.04631									1.01153		0.891064				0.721969
	1.72625		0.912392				0.398897									1.3678		0.977503				0.480893
	0.859556		0.844467				1.18532									0.949251		0.956678				1.30416
	1.58866		0.52722				0.860144									1.17388		0.682099				0.718852
	1.10823		1.78634				0.803961									0.910476		1.4074				1.06959
	0.953233		1.67538				0.803102									1.1181		1.129				0.830575
			1.55152				0.727585											1.04543				0.802217
			1.2578				1.87756											0.957704				1.25934
			0.540597				0.784418											0.798266				0.642722
			0.812351				1.66017											0.858433				1.41158
			0.566225				1.0321											0.622022				1.07176
			0.792115				1.45429											0.990541				1.09802
			0.81481				0.925467											1.11983				1.01514
			0.707475				1.99637											0.751483				1.46438
			0.691014				0.659826											0.983106				0.767313
			0.850415				0.726529											0.945598				0.871448
			0.738708				0.868246											0.829316				0.843431
			1.27931				0.88273											0.977534				0.93902
			1.14542				1.26687											0.749476				1.07583
			1.20315				1.30527											1.45985				0.916433
			0.670124				0.601151											0.657712				0.73217
			0.487446				1.48332											0.656626				0.834872
			0.463202				1.57136											0.713228				1.02109
			1.136				1.33335											0.876625				0.881415
			0.680029				1.30827											0.695727				1.19395
			1.5077				0.798599											1.36311				1.26109
			1.61969				1.22995											1.03134				1.27371
			0.806173				0.499146											1.31158				0.638371
			1.21908				0.489266											1.03857				0.617269
			0.593137				0.737515											0.736315				0.713619
			0.886406				0.735827											0.636893				0.842481
			0.760205				0.847206											0.899152				0.772472
			1.05889				1.65727											0.829069				0.959261
			0.565764				1.10374											0.824881				1.05687
			0.572806				2.13425											0.85476				1.19855
			0.587909				1.14814											0.880861				1.36586
			0.903056				0.795426											0.832472				0.806781
			1.442				0.825235											1.02149				0.818045
			0.754111				0.878928											0.785232				0.831367
			1.08906				1.42127											1.19498				0.787466
			1.09445				1.46924											0.720819				0.787035
			1.12666				1.92821											1.14786				1.22911
			0.47791				0.500174											0.621215				0.591117
			0.959717				0.770838											1.07052				0.62598
			0.806262				0.785479											0.957912				0.789814
			1.45798				1.0113											0.952935				0.815099
			1.1203				0.723242											1.08127				0.668966
			1.42756				1.43186											1.06666				0.750504
			0.62993				0.516622											1.00173				0.520095
			0.703047				1.44586											0.770867				1.17773
			0.647416				1.21872											0.740721				0.907179
							1.49388															0.878183
							1.00269															0.836835
							0.662068															0.751397
							1.01813															0.837136
							0.592893															0.778863
							0.922059															0.715446
							1.27744															0.839294
							2.01913															1.47254
							0.683123															0.787729
							0.904382															0.847117
							0.756977															0.729634
							1.01398															0.842976
							0.937544															0.699876
							2.00663															1.04807
							0.850926															0.924799
							0.912911															0.920851
							0.772042															0.785657
							0.572996															0.783503
							0.879445															0.805411
							0.774368															0.739355
							0.648428															0.735267
							0.467753															0.6251
							2.16439															1.85345
							0.775997															0.767024
							1.36701															0.910435
							0.916088															0.791917
							0.831923															0.887367
							1.50761															1.08464
							0.806938															0.871662
							0.538957															0.571716
							0.606442															0.761466
							0.778851															0.708006
							0.772447															1.10098
							0.838671															0.827822
							1.30532															0.972273
							0.746915															0.788082
							0.303647															0.507529
							0.694049															0.84497
							1.48545															1.30326
							0.773296															0.738759
							1.05345															0.655262
							1.25417															0.734601
							1.11321															0.958501
							0.665573															0.707808
							0.841208															1.17858
							0.617444															0.680461
							0.439509															0.59414
							1.64598															1.36817
							1.10133															1.21095
							0.557432															0.75707
							0.920965															0.930593
							1.47887															0.864977
							0.810296															0.970556
							0.889834															1.13331
							0.595378															0.720349
							1.1069															1.06106
							0.595838															0.77652
							0.584053															0.750722
							0.834665															0.928042
							0.528229															0.682872
							0.496974															0.588025
							0.72719															0.7098
							0.795545															0.891362
							0.459284															0.619005
							0.729114															0.821058
							0.753061															0.875473
							2.04456															0.969207
							1.22062															1.2085
							0.999415															1.09209
							0.789419															1.02313
							1.2896															1.05797
							0.897961															0.9913
							0.841599															0.737316
							0.657808															0.890095
							0.811532															0.980648
							1.51559															0.680103
							0.704207															0.779302
							0.930135															0.871932
							1.15912															0.884068
							0.658498															0.67287
							0.871543															0.851983
							0.815346															0.752071
							0.50456															0.702313
							0.674614															0.564311
							0.721703															0.645273
							1.21131															1.04268
							1.62098															0.809941
							0.86647															0.784512
							1.52197															1.42137
							1.18705															0.954635
							0.600959															1.12424
							0.810467															1.10022
							0.492128															0.691854
							0.677483															0.728707
							0.729015															0.657941
							0.513417															0.612106
							0.607711															0.878631
							0.631848															0.711201
							0.564422															0.761416
							0.611721															0.704488
							0.847905															0.963348
							0.901147															0.814394
							0.727621															0.730382
							0.677859															0.869759
							0.6025															0.716303
							1.27157															0.974729
							0.724145															0.786482
							1.89511															1.06263
							1.79421															0.818089
							0.894085															1.02513
							1.3259															0.997797
							0.787041															0.841707
							0.73325															0.744391
							0.906783															1.03495
							1.10524															0.960732
							0.972042															1.01011
							0.732903															0.744446
							1.6426															1.01064
							0.59626															0.714744
							1.00838															1.00154
							0.80071															0.907058
							1.87563															1.00823
							0.883632															1.1787
							0.536722															0.546232
							0.841068															1.28045
							1.09044															0.910251
							0.422929															0.660734
							0.993499															0.938664
							0.837024															0.905255
							1.52707															0.973434
							1.46545															1.24449
							1.12779															0.990187
							0.551628															0.661292
							0.911432															0.823454
							1.08543															1.19972
							1.4615															1.0402
							0.803343															0.783799
							0.631319															0.736627
							0.988756															0.754718
							2.16262															1.23261
							0.500199															0.4993
							0.935575															1.16743
							0.828815															1.29391
							0.644039															0.770537
							0.875798															0.915564
							0.884297															1.07092
							1.57358															0.901212
							1.41178															1.0599
							0.709538															0.649407
							0.866809															1.06388
							0.556811															0.677983
							0.977545															1.15584
							1.91274															0.9918
							0.923671															0.793723
							0.581447															0.653209
							1.72391															0.988373
							1.35746															0.867527
							0.604306															0.716771
							0.762242															0.834002
							1.14265															0.961107
							1.02374															1.13313
							1.43631															1.07903
							1.48697															0.791087
							1.2588															1.16538
							1.30161															0.896382
							1.56396															1.254
							0.576476															0.648255
							1.10636															0.669745
							0.955892															0.812953
							1.68981															0.957343
							0.988975															0.833943
							1.11783															0.981841
							0.869616															0.981193
							0.515084															0.676792
							2.01527															1.14937
							1.64322															0.922304
							2.01492															1.71581
							0.71007															0.822165
							0.695522															0.752598
							1.43612															0.879419
							1.09892															0.846817
							0.677216															0.7394
							0.792528															1.05453
							0.829129															1.06992
							1.03346															1.24037
							1.50226															1.00318
							1.30279															1.03853
							0.652888															0.795258
							0.87795															0.787036
							0.674806															0.810469
							0.772398															0.642467
							0.947091															0.877529
							1.3153															0.773226
							1.55156															0.979361
							1.27558															1.76407
							0.656351															0.818149
							1.20264															0.90192
							0.960195															0.856018
							0.654197															0.813726
							0.853162															0.855371
							0.438125															0.598515
							0.93315															1.00397
							1.0104															1.14104
							1.68455															1.05958
							1.1232															1.0203
							0.854844															0.865411
							0.599331															0.843007
							1.22966															0.982228
							1.33713															0.742768
							0.937011															0.968378
							0.961351															0.826126
							1.64953															0.86559
							0.756336															0.652145
							0.569279															0.712476
							1.5707															0.840033
							1.50307															0.902597
							0.612787															0.620067
							0.551978															0.75366
							0.641287															0.738961
							1.01183															1.20363
							0.4255															0.58387
							0.7257															0.795157
							0.549543															0.625734
							0.931077															0.95627
							0.626902															0.612664
							0.799686															0.883279
							1.7751															0.943668
							0.969041															0.781325
							1.12771															0.601448
							1.84743															0.909788
							1.11189															0.945861
							0.61818															0.715751
							0.709214															0.735748
							0.568122															0.573261
							1.69815															1.21222
							1.84659															0.962453
							0.979707															0.839798
							1.16396															1.19223
							1.10513															1.10763
							0.502184															0.59186
							1.19224															0.648789
							1.84132															1.27415
							0.724069															0.938954
							1.39406															0.733709
							0.787578															0.829673
							0.65171															0.763621
							0.836581															0.645328
							0.563218															0.744718
							0.975723															1.05333
							1.48932															1.0893
							0.861104															0.921158
							0.74583															0.876451
							0.923315															0.978613
							1.88343															1.45371
							1.70363															1.28606
							1.48422															1.36129
							1.47885															1.12933
							0.879476															0.725675
							1.03514															0.716786
							0.698046															0.693375
							0.680065															0.674
							0.898623															0.877311
							0.576575															0.695433
							2.21996															1.31065
							1.30157															0.948542
							0.589703															0.837283
							0.803929															0.910278
							1.3317															0.6932
							0.875684															1.00811
							1.5274															1.12503
							1.36365															0.985432
							0.685402															0.773835
							1.28171															1.0883
							0.59042															0.689201
							0.857922															0.844633
							0.598589															0.543467
							2.24723															1.10595
							0.758409															0.787896
							1.2517															1.27602
							1.37337															0.920962
							1.8169															1.37307
							1.45066															1.00829
							1.20795															0.838871
							0.749953															0.660763
							1.17187															0.84354
							1.70774															1.20385
							1.4264															1.22702
							0.575073															0.632782
							1.64335															1.34256
							1.98953															1.47384
							1.6079															1.09218
							0.665536															0.697849
							0.515289															0.62648
							0.697957															0.976832
							1.75051															1.37749
							0.615158															0.706338
							0.512444															0.641892
							1.89848															0.951302
							0.823254															0.878656
							0.679268															0.763738
							0.765431															0.789513
							0.570736															0.658174
							0.424244															0.604376
							0.676541															0.784283
							1.72924															0.765611
							1.38842															1.49541
							0.82761															0.815935
							2.10449															1.08273
							1.09838															0.684402
							0.632672															0.733477
							0.70913															1.19897
							0.832044															0.832737
							0.59783															0.980224
							1.2701															0.994997
							2.13452															1.19097
							0.762367															0.805561
							1.13175															0.784369
							1.4862															0.973177
							0.819771															0.912173
							0.505821															0.596319
							1.07563															0.817371
							1.79088															0.936293
							0.938676															1.07667
							1.63868															1.15479
							1.57472															0.914124
							0.488934															0.672215
							0.646346															0.759897
							0.594442															0.720711
							1.50165															0.776855
							0.825085															0.884511
							0.807695															1.18472
							1.52839															1.11675
							0.651366															0.792243
							0.684012															0.86985
							0.823828															0.735282
							1.4803															1.30891
							1.53857															1.04703
							1.26207															0.855416
							0.793909															0.941681
							1.02845															0.768601
							0.967519															0.939062
							0.926469															0.814614
							1.60432															0.682302
							1.28238															1.13394
							1.44325															1.19585
							0.464955															0.548876
							1.17495															1.01334
							0.644665															0.792876
							0.726684															0.785723
							1.87778															1.13564
							1.87502															0.976308
							0.887578															0.924541
							1.11788															0.790491
							0.958197															1.22003
							0.618898															0.672218
							1.85701															1.28273
							1.06735															0.756176
							1.49117															1.07984
							0.708303															0.766621
							0.873363															0.859955

## Sheet: Figure 2b
Figure 2b
THP1 dual cells were grown in presence of C5 for 24h before stimulation with R848 or Pam3CSK4
C5 concentration (uM)	R848								Pam3CSK4
40	0.04	0.04	0.04	0.05	0.05	0.05	0.06	0.03	0.17	0.18	0.21	0.16	0.18	0.17	0.16	0.18
20	0.08	0.08	0.08	0.11	0.12	0.11	0.09	0.13	0.7	0.77	0.68	0.68	0.66	0.59	0.7	0.76
10	0.07	0.16	0.11	0.1	0.15	0.08	0.1	0.11	0.51	0.57	0.57	0.5	0.62	0.58	0.67	0.57
5	0.13	0.14	0.2	0.23	0.2	0.16	0.18	0.16	0.78	0.56	0.78	0.56	0.69	0.75	0.68	0.59
2.5	0.25	0.43	0.33	0.39	0.27	0.37	0.32	0.35	0.66	0.66	0.91	0.68	0.63	0.69	0.89	0.85
1.25	0.53	0.57	0.49	0.74	0.77	0.56	0.33	0.51	0.82	0.68	0.77	0.67	0.84	0.87	0.88	0.75
0.625	0.38	0.63	0.58	0.79	0.61	0.74	0.71	0.62	0.83	0.72	0.89	0.8	0.73	0.75	0.75	0.68
0.3125	0.7	0.8	0.87	0.89	0.77	0.83	0.77	0.75	0.75	0.93	1	0.91	1.02	1	0.77	0.99
0.15625	0.7	0.83	1.05	1.08	0.88	1.07	0.97	0.9	0.95	1.08	0.9	0.79	0.83	0.97	0.92	1.15
0.078125	0.73	0.82	0.81	0.94	1	1.01	0.93	1.03	0.89	0.96	0.69	0.86	1.03	0.84	1.03	1.35
0.0390625	0.64	0.76	0.76	0.78	0.78	0.52	0.64	0.82	0.77	0.94	1.02	1.19	0.88	0.97	0.75	1.04
0.0195312	0.83	0.72	0.8	1.13	1.05	1.02	1	0.81	1.18	1	1.05	0.88	0.78	0.82	0.94	1.18
0	1	1	1	1	1	1	1	1	1	1	1	1	1	1	1	1
THP1 dual cells were grown in presence of C5 for 48h before stimulation with R848 or Pam3CSK4
C5 concentration (uM)	R848		Pam3CSK4
40	0.0215054	0.0144928	0.0192926	0.0346821
20	0.0860215	0.0289855	0.44373	0.312139
10	0.0767263	0.100209	0.506494	0.523161
5	0.138107	0.187891	0.720779	0.604905
2.5	0.249453	0.266272	0.875776	0.609929
1.25	0.43326	0.346154	0.652174	0.595745
0.625	0.367615	0.399408	0.782609	0.751773
0.3125	0.498906	0.568047	0.782609	0.680851
0.15625	0.656455	0.630178	0.763975	0.921986
0.078125	0.971554	0.568047	0.819876	0.624113
0.0390625	0.787746	0.718935	0.857143	0.638298
0.0195312	0.87965	0.630178	1.11801	0.822695
0	1	1	1	1

## Sheet: Figure 2g
Figure 2g
IL-6 (ng/mL)
	unstimulated			R848 (5 µg/ml)
Untreated	0	0	0	0.345	0.355	0.35
DMSO				0.405	0.375	0.375
1 µM C5				0.16	0.16	0.15
DMSO				0.31	0.35	0.335
5 µM C5				0.005	0.005	0
DMSO				0.29	0.31	0.36
10 µM C5				0	0	0
IFNβ (ng/mL)
	unstimulated			R848 (5 µg/ml)
Untreated	0	0	0	0	0	0
DMSO	0	0	0	0.287	0.294	0.256
5 µM C5	0	0	0	0	0	0
DMSO	0	0	0	0.279	0.323	0.348
10 µM C5	0	0	0	0	0	0

## Sheet: Figure 2h
Figure 2h
IL-6 (ng/mL)
	unstimulated			R848 (5 µg/ml)
Untreated	0	0	0	7.08	8.13	8.19
DMSO				5.91	8.01	7.74
1 µM C5				5.22	5.31	5.4
DMSO				6.33	7.14	6.48
5 µM C5				2.61	2.7	2.55
DMSO				6.9	6.9	6.96
10 µM C5				1.26	1.65	1.41
CCL2 (ng/mL)
	unstimulated			R848 (5 µg/ml)
Untreated	0	0	0	194.8	192.9	189.2
DMSO				205.2	180.1	185
1 µM C5				192.8	154.1	161.1
DMSO				158.5	200	201.2
5 µM C5				71.2	106.3	100.6
DMSO				177.1	191.7	179.2
10 µM C5				63.9	66.4	51.7

## Sheet: Figure 2i
Figure 2i
TNF (ng/ml)
	DMSO			1 µM C5			5 µM C5			10 µM C5
unstimulated	0	0	0	0	0	0	0	0	0	0	0	0
Pam3CSK4 (0.1 µg/ml)	2.19	2.675	2.62	2.435	2.285	2.485	1.895	1.805	1.94	1.335	1.36	1.2
LPS (0.1 µg/ml)	0.29	0.42	0.435	0.43	0.425	0.45	0.38	0.38	0.445	0.38	0.415	0.315
R848 (5 µg/ml)	3.58	3.4	3.31	2.54	2.565	2.635	1.05	0.855	0.855	0.64	0.595	0.755
cGAMP (3 µg/ml)	0.235	0.3	0.31	0.315	0.315	0.335	0.405	0.425	0.39	0.545	0.55	0.445

## Sheet: Figure 3a
Figure 3a
TNF (ng/ml)				IL6 (ng/ml)
	DMSO	C5 (10 µM)			DMSO	C5 (10 µM)
HC Donor A	2.25167	0.385		HC Donor A	2.29333	1.728
HC Donor B	4.34	0.23		HC Donor B	2.14667	0.968
HC Donor C	5.185	1.055		HC Donor C	2.22933	1.37333
HC Donor D	3.49167	0.311667		HC Donor D	1.74933	0.896
HC Donor E	3.37833	0.215		HC Donor E	1.72	0.954667
HC Donor F	4.82833	0.32		HC Donor F	2.17067	1.33333
HC Donor G	3.54667	0.248333		HC Donor G	1.664	2.00533
HC Donor H	4.67	0.191667		HC Donor H	1.728	1.49067

## Sheet: Figure 3b
Figure 3b
TNF (ng/ml)
	DMSO	C5 (10 µM)
HC Donor A	3.37867	1.79467
HC Donor B	2.46133	0.285333
HC Donor C	6.376	0.74
HC Donor D	7.33	1.208
HC Donor E	1.784	0.418667
HC Donor F	7.152	1.336
HC Donor G	2.85867	0.952
HC Donor H	3.06133	1.16

## Sheet: Figure 3d
Figure 3d
Sample	Drug	Donor	Stimulation	Nuclear/cytoplasmic ratio (IRF5)	Nuclear/cytoplasmic ratio (p65)
1	DMSO	HC A	unstimulated	0.797001	0.359852
2	DMSO	HC A	R848 (5 µg/ml)	1.44086	1.69916
3	DMSO	HC B	unstimulated	0.837386	0.40765
4	DMSO	HC B	R848 (5 µg/ml)	1.27466	1.94118
5	DMSO	HC C	unstimulated	0.898797	0.383424
6	DMSO	HC C	R848 (5 µg/ml)	1.32874	1.74279
7	DMSO	HC D	unstimulated	1.06571	0.449337
8	DMSO	HC D	R848 (5 µg/ml)	1.57185	2.28547
9	DMSO	HC E	unstimulated	0.722242	0.343422
10	DMSO	HC E	R848 (5 µg/ml)	1.3337	1.69741
11	DMSO	HC F	unstimulated	0.730084	0.358622
12	DMSO	HC F	R848 (5 µg/ml)	1.35196	1.92715
13	DMSO	HC G	unstimulated	0.760675	0.364439
14	DMSO	HC G	R848 (5 µg/ml)	1.36721	1.91195
15	C5 (10 µM)	HC A	unstimulated	0.845069	0.424824
16	C5 (10 µM)	HC A	R848 (5 µg/ml)	1.17735	1.73422
17	C5 (10 µM)	HC B	unstimulated	0.840055	0.421259
18	C5 (10 µM)	HC B	R848 (5 µg/ml)	0.899356	1.77963
19	C5 (10 µM)	HC C	unstimulated	0.963664	0.399308
20	C5 (10 µM)	HC C	R848 (5 µg/ml)	1.07841	1.96847
21	C5 (10 µM)	HC D	unstimulated	0.91552	0.473002
22	C5 (10 µM)	HC D	R848 (5 µg/ml)	1.04202	2.12845
23	C5 (10 µM)	HC E	unstimulated	0.759032	0.336887
24	C5 (10 µM)	HC E	R848 (5 µg/ml)	0.920308	1.73716
25	C5 (10 µM)	HC F	unstimulated	0.792807	0.385808
26	C5 (10 µM)	HC F	R848 (5 µg/ml)	0.975635	2.11752
27	C5 (10 µM)	HC G	unstimulated	0.748022	0.375975
28	C5 (10 µM)	HC G	R848 (5 µg/ml)	0.916694	2.00769

[truncated: 13 more sheets: Figure 3e, Figure 3f, Figure 3g, Figure 3j, Figure S2c, Figure S2d, Figure S2e, Figure S3b, Figure S3c, Figure S4e, Figure S4f, Figure S4g, Figure S6]
